# Supplementary material for: Young infants display heterogeneous serological responses and extensive but reversible transcriptional changes following initial immunizations
Source: Nat Commun. 2023 Dec 2;14:7976. doi: 10.1038/s41467-023-43758-2 (PMC10693608; doi:10.1038/s41467-023-43758-2)
Supplement: Supplementary file 4 — SuppDataset 1 [file 41467_2023_43758_MOESM4_ESM.xlsx]

## Sheet: Cover
Title: Young infants display heterogeneous serological responses and extensive but reversible transcriptional changes following initial immunizations
Authors: Nima Nouri, Raquel Giacomelli Cao, Eleonora Bunsow, Djamel Nehar-Belaid, Radu Marches, Zhaohui Xu, Bennett Smith, Santtu Heinonen, Sara Mertz, Amy Leber, Gaby Smits, Fiona van der Klis, Asunción Mejías, Jacques Banchereau, Virginia Pascual, Octavio Ramilo

## Sheet: bulk-metadata
Study ID	Sex	Gestational age (weeks)	Race	Type of delivery	Type of feeding	Health conditions	Medications
IMM-01	M	41	Biracial	Vaginal	Formula	Pyloric stenosis	None
IMM-03	M	39	Black	Vaginal	Formula	None	None
IMM-04	F	36	Black	C-section	Breastfeeding	None	Multivitamins
IMM-05	M	37	White	C-section	Breastfeeding	None	Vitamin D
IMM-06	M	37	White	C-section	Breastfeeding	None	Vitamin D
IMM-11	M	40	White	Vaginal	Breastfeeding	None	None
IMM-12	M	39	White	Vaginal	Formula	None	None
IMM-14	F	39	White	Vaginal	Breastfeeding	None	None
IMM-15	F	39	Biracial	Vaginal	Breastfeeding	None	None
IMM-17	M	37	Biracial	C-section	Breastfeeding	None	Multivitamins
IMM-19	F	37	White	Vaginal	Breastfeeding	Hypoglycemia at birth	Vitamin D, gas drops
IMM-20	F	41	Black	Vaginal	Formula	None	None
IMM-22	M	36	Black	Vaginal	Breastfeeding	None	Multivitamins
IMM-25	F	40	Biracial	C-section	Formula	None	None
IMM-26	F	42	Biracial	Vaginal	Breastfeeding	None	None
IMM-30	F	35	White	Vaginal	Breastfeeding	None	Vitamin D
IMM-34	F	41	Black	Vaginal	Breastfeeding	None	None
IMM-39	M	39	White	Vaginal	Breastfeeding	None	None
IMM-42	F	37	White	Vaginal	Formula	None	None
		Bulk transcriptome cohort metadata: Summary of the sex, gestational age, race, type of delivery, type of feeding, health conditions and medications of the 19 2-month-old infants included on the bulk transcriptome analyses.

## Sheet: Serologic Response Bulk-Cohort
Infants	Time	Streptococcus Pneumoniae													Haemophilus	Pertussis toxin	Filamentous hemagglutinin	Pertactin	Corynebacterium diphtheria	Clostridium Tetani
		Ps1	Ps3	Ps4	Ps5	Ps6a	Ps6b	Ps7f	Ps9v	Ps14	Ps18c	Ps19a	Ps19f	Ps23f	Hib	Ptx	FHA	Prn	Dtxd	Ttx
I1	D0	1.39	0.35	0.01	0.02	0.24	0.18	1.53	0.01	1.04	0.09	0.97	1.16	0.29	0.07	6.73	31.5	41.5	0.24	0.24
	D30	0.56	9.81	0.99	2.83	0.37	0.07	4.71	0.65	0.41	1.32	1.1	4.75	0.18	0.06	19.5	9.81	7.68	0.04	0.07			Serologic responses in 19 subjects with available time points. Serologic responses at baseline or pre-vaccination (D0) and 4 weeks post-vaccination (D30) (rows): 1 through 19 are shown for each vaccine (columns): Conjugated polysaccharide Streptococcus pneumoniae vaccine (PCV13), including 13 serotypes: Ps1, Ps3, Ps4, Ps5, Ps6a, Ps6b, Ps7f, Ps9v, Ps14, Ps18c, Ps19a, Ps19f, Ps23f; 2) Haemophilus i…
I2	D0	0.03	0.46	0.01	0.02	0.02	0.04	0.1	0.06	2.86	0.02	0.06	0.28	0.27	0.06	67.9	37.8	75.7	0.17	1.7
	D30	2.85	44.2	0.95	2.83	0.03	0.01	1.72	0.56	1.29	0.56	0.27	1.88	0.14	0.03	26.2	16.4	35	0.07	0.69
I3	D0	0.02	0.09	0.01	0.03	0.01	0.02	0.28	0.02	0.08	0.06	0.05	0.06	0.01	0.13	26.7	66	512.2	0.36	1.81
	D30	1.97	16.8	0.73	0.08	0.04	0.01	1.99	0.4	0.1	0.026	0.16	2.23	0.01	0.11	11.7	27.1	35	0.07	0.69
I4	D0	0.12	0.09	0.01	0.12	0.01	0.01	0.11	0.02	0.06	0.01	0.03	0.04	0.01	0.01	32.8	82.2	85.1	0.4	1.09
	D30	0.29	6.02	0.06	0.19	0.01	0.01	0.89	0.05	0.06	0.03	0.14	0.68	0.01	0.01	18.9	40.8	58.6	0.17	0.65
I5	D0	0.14	0.12	0.01	0.13	0.01	0.01	0.13	0.03	0.07	0.02	0.04	0.04	0.01	0.02	44.5	116.2	116.9	0.43	1.71
	D30	0.1	0.27	0.05	0.06	0.01	0.01	0.08	0.01	0.05	0.04	0.04	0.07	0.01	0.01	15.3	39.9	47.8	0.16	0.96
I6	D0	0.01	0.03	0.02	0.03	0.02	0.04	0.01	0.01	0.02	0.27	0.14	0.4	0.01	0.01	30.9	55.2	22.9	0.1	1.5
	D30	0.11	0.55	0.25	0.32	0.01	0.02	0.51	0.02	0.14	0.14	0.11	1.04	0.01	0.01	16.4	23.5	11.4	0.04	0.58
I7	D0	0.01	0.12	0.03	0.01	0.01	0.01	0.03	0.06	0.02	0.01	0.04	0.6	0.01	0.01	22.7	32.2	34	0.3	0.66
	D30	0.06	0.46	0.05	0.07	0.01	0.01	0.45	0.03	0.08	0.01	0.03	0.31	0.01	0.02	11.4	13.4	14.7	0.11	0.28
I8	D0	1.3	0.2	0.01	0.04	0.37	0.57	0.52	0.57	0.38	0.09	0.11	1.82	0.13	1.05	21	74	53.1	0.22	7.07
	D30	0.68	1.13	0.07	0.04	0.19	0.32	0.26	0.29	0.29	0.06	0.09	1.02	0.07	0.66	11.4	44	27.8	0.11	3.56
I9	D0	0.01	0.12	0.03	0.09	0.06	0.1	0.04	0.19	0.02	0.01	0.24	0.73	0.01	0.01	6.04	14.1	9.98	0.04	0.63
	D30	0.35	3.54	0.14	0.21	0.03	0.05	1.2	0.02	0.03	0.08	0.28	4.29	0.02	0.01	9.83	10.4	6.88	0.02	0.44
I10	D0	0.02	0.44	0.03	0.19	0.01	0.01	0.06	0.02	0.04	0.04	0.27	0.82	0.02	0.17	1.5	9.9	1	0.06	0.64
	D30	1.34	7.07	0.37	0.94	0.15	0.01	1.29	0.22	1.01	0.53	0.2	6.27	0.02	0.05	10.1	12.6	9.13	0.02	0.32
I11	D0	0.03	0.05	0.05	0.05	1.64	0.01	0.01	0.01	3.14	0.01	2.11	15.87	0.01	0.01	25.6	55.2	26.5	0.43	0.93
	D30	0.05	0.67	0.05	0.11	0.6	0.01	0.19	0.02	1.16	0.01	0.68	6.45	0.01	0.01	15.5	32.5	15.4	0.24	0.51
I12	D0	0.09	0.34	0.02	0.07	0.02	0.01	1.42	0.11	1.09	0.05	1.25	0.67	0.01	0.04	17.1	75.9	54.8	0.04	0.42
	D30	0.64	2.65	0.23	0.32	0.03	0.01	0.89	0.1	0.68	0.12	0.5	0.77	0.02	0.02	8.52	44.7	26.3	0.01	0.22
I13	D0	0.23	0.04	0.02	0.04	0.01	0.01	0.13	0.16	0.47	0.76	0.12	2.73	0.02	0.01	43.2	69.4	36.3	0.32	0.58
	D30	0.54	0.68	0.02	0.03	0.01	0.01	0.27	0.08	0.27	0.47	0.05	1.56	0.01	0.02	23.7	31	18	0.15	0.48
I14	D0	0.03	0.05	0.05	0.02	0.01	0.01	0.03	0.01	0.02	0.01	0.07	0.38	0.06	0.03	1	4.5	1.78	0.01	0.01
	D30	0.11	1.86	0.06	0.05	0.01	0.01	0.42	0.05	0.03	0.14	0.06	1.31	0.02	0.04	3.44	2.78	6.15	0.01	0.1
I15	D0	0.06	0.04	0.01	0.05	0.51	0.22	0.02	1.6	0.75	0.03	0.33	0.37	0.01	0.18	2.14	26.1	76.6	0.11	0.21
	D30	4.6	2.14	0.35	1.2	0.32	0.12	3.97	1.04	0.74	0.84	0.5	10.27	0.04	0.15	12	11.7	33.6	0.04	0.18
I16	D0	0.02	0.2	0.02	0.03	0.01	0.01	0.05	0.03	0.13	0.01	0.03	0.09	0.11	0.36	9.4	3.05	46	0.11	0.47
	D30	0.09	0.93	0.06	0.43	0.02	0.01	2.07	0.03	0.07	0.02	0.14	0.58	0.07	0.14	5.83	7.57	23.6	0.04	0.24
I17	D0	0.37	0.11	0.01	0.01	0.01	0.01	1.2	0.04	0.12	0.36	0.02	2.7	0.01	0.02	32.4	147	86.8	0.79	2.63
	D30	0.4	1.13	0.1	0.59	0.01	0.01	0.66	0.03	0.12	0.2	0.14	2.78	0.01	0.01	19.9	68.2	37.4	0.29	1.42
I18	D0	0.04	0.08	0.01	0.62	0.18	0.02	0.12	0.57	1.49	0.09	0.05	0.6	0.06	0.19	41.4	70	29.2	0.23	1.13
	D30	0.42	0.64	0.07	0.6	0.07	0.01	0.05	0.23	0.75	0.05	0.03	0.77	0.03	0.01	20	28.7	12.8	0.08	0.52
I19	D0	0.01	0.21	0.05	0.01	0.01	0.01	0.01	0.01	0.02	0.04	0.02	0.56	0.01	0.74	19.3	24.1	109.4	0.7	5.11
	D30	1.87	3.52	0.81	0.51	0.08	0.01	9.42	0.23	0.29	0.21	1.27	3.02	0.02	0.18	8.01	9.21	32.8	0.25	1.85

## Sheet: SC-metadata
Study ID	Sex	Gestational Age (weeks)	Race	Type of Delivery	Type of Feeding	Health Condition	Medications
I1	Female	39	White	Vaginal	Formula	None	Simethicone, Vitamin D
I2	Female	40	White	Vaginal	Breastfeeeding/Formula	None	None
I3	Male	40	Biracial	Vaginal	Formula	Eczema	Vitamin D
I4	Female	39	White	C-section	Breastfeeeding	None	Multivitamin
I5	Female	37	Black	C-section	Breastfeeeding	None	Multivitamin and Iron drops
I6	Female	37	Black	Vaginal	Formula	None	Oral Nystatin
		Single Cell cohort metadata: summarizes the gestational age, sex, race, type of delivery, type of feeding, health conditions and medications of the six infants included on the single cell analyses.

## Sheet: Serologic Response SC-Cohort
Infant	Time	Hep B Ab quant Miu/Ml	Diptheria IU/mL	Tetanus IU/mL	S.pne IgG														Rota IgA virus lysate 89-12
					sero 1 (P13,PNX)	sero 3 (P13,PNX)	sero 4 (P7, P13,PNX)	sero 5 (P13,PNX)	sero 6B (P7, P13,PNX)	sero 7F (P13,PNX)	sero 8 (PNX)	sero 9N (PNX)	sero 9V (P7, P13,PNX)	sero 12F (PNX)	sero 14 (P7, P13,PNX)	sero 18C (P7, P13,PNX)	sero 19F (P7, P13,PNX)	sero 23F (P7, P13,PNX)
I1	A	<8.0	<0.1	2.4	0.56	0.32	0.16	0.48	1.6	1.04	3.12	1.76	1.28	0.16	0.64	0.24	6.88	0.16	<7.5
I1	C	378.24 (R)	<0.1	1.2	0.38	1.76 (R)	0.12	0.28	0.76	0.78	1.48	0.96	0.6	0.08	0.44	0.16	2.88	0.04	143.66 (R)
I2	A	<8.0	0.4	3.2	0.38	0.88	0.08	0.5	0.12	1.76	0.1	0.08	0.06	0.06	0.36	2.72	1.24	0.06	<7.5
I2	C	416.09 (R)	<0.1	0.8	0.9	23.7 (R)	1.12 (R)	0.38	0.08	0.8	0.06	0.08	0.1	0.06	0.56	0.92	1.26	0.02	24.87 (R)
I4	A	<8.0	1	2.2	0.02	0.06	0.04	0.2	0.06	0.14	0.06	0.08	0.08	0.04	0.2	0.06	0.58	0.02	<7.5
I4	C	89.79 (R)	0.6	0.9	0.02	0.55	0.03	0.04	0.04	0.16	0.04	0.04	0.05	0.04	0.15	0.09	0.35	0.01	52.71 (R)
I5	A	<8.0	<0.1	1.2	0.02	0.3	0.04	0.26	0.18	2.1	0.22	0.2	0.22	0.04	0.66	0.12	1.6	0.06	<7.5
I5	C	63.12 (R)	<0.1	0.8	1.48 (R)	2.36 (R)	0.16	0.48	0.12	1.16	0.16	0.16	0.12	0.04	0.56	1.32 (R)	1.32	0.04	<7.5
I6	A	<8.0	<0.1	0.3	0.06	0.18	0.09	0.27	0.12	0.36	0.09	0.12	0.09	0.09	0.48	0.12	1.29	0.03	<7.5
I6	C	565.68 (R)	0.2 (R)	0.4	>15.12 (R)	12.9 (R)	2.72 (R)	4.72 (R)	0.22	2.42 (R)	0.18	6.14 (R)	18.3 (R)	0.1	1.58 (R)	9.5 (R)	18.98 (R)	0.18	470.44 (R)
		Serologic responses in 2-month-old infants from single cell cohort. Serologic responses at time point A and C for each infant (rows): I1, I2, I4, I5 and I6, are shown for each vaccine (columns): Hepatitis-B (recombinant protein), Diphtheria (toxoid), Tetanus (toxoid), Pneumococcus (PCV13: 13 antigens; conjugate polysaccharide), and Rotavirus (live vaccine orally administered in the mucosa). For D…
