# Supplementary material for: Young infants display heterogeneous serological responses and extensive but reversible transcriptional changes following initial immunizations
Source: Nat Commun. 2023 Dec 2;14:7976. doi: 10.1038/s41467-023-43758-2 (PMC10693608; doi:10.1038/s41467-023-43758-2)
Supplement: Supplementary file 5 — SuppDataset 2 [file 41467_2023_43758_MOESM5_ESM.xlsx]

## Sheet: Cover
Title: Young infants display heterogeneous serological responses and extensive but reversible transcriptional changes following initial immunizations
Authors: Nima Nouri, Raquel Giacomelli Cao, Eleonora Bunsow, Djamel Nehar-Belaid, Radu Marches, Zhaohui Xu, Bennett Smith, Santtu Heinonen, Sara Mertz, Amy Leber, Gaby Smits, Fiona van der Klis, Asunción Mejías, Jacques Banchereau, Virginia Pascual, Octavio Ramilo

## Sheet: DEGs
List of differential expressed gene at Day 7 (adjust p value < 0.05) from bulk data
PROBE_ID	SYMBOL	logFC	adj.P.Val
ILMN_2058782	IFI27	3.22	0.00039364
ILMN_1723912	IFI44L	2.55	4.55808e-06
ILMN_1707695	IFIT1	1.98	0.000105358
ILMN_1701789	IFIT3	1.96	0.000143911
ILMN_1760062	IFI44	1.94	2.19376e-06
ILMN_1664543	IFIT3	1.86	0.000183894
ILMN_1805750	IFITM3	1.8	0.00275625
ILMN_2239754	IFIT3	1.77	0.000105358
ILMN_1729749	HERC5	1.74	0.000105358
ILMN_1663347	OTOF	1.74	0.00029352
ILMN_1835092		1.72	3.80763e-05
ILMN_2347798	IFI6	1.72	4.68721e-05
ILMN_1657871	RSAD2	1.72	0.000206236
ILMN_1745397	OAS3	1.6	0.000105358
ILMN_1674811	OASL	1.6	0.00029352
ILMN_2054019	ISG15	1.55	0.000125047
ILMN_1675640	OAS1	1.32	0.000285448
ILMN_2184262	OAS3	1.32	0.00170315
ILMN_1720048	CCL2	1.31	0.0383884
ILMN_1662358	MX1	1.3	7.6297e-05
ILMN_2410826	OAS1	1.3	0.00034437
ILMN_1699331	IFIT1	1.18	0.000214821
ILMN_2170814	LAMP3	1.18	0.00190957
ILMN_1658247	OAS1	1.18	0.00318685
ILMN_1687384	IFI6	1.15	0.000193509
ILMN_3240420	USP18	1.14	0.00192394
ILMN_2370573	XAF1	1.12	0.000263749
ILMN_2388547	EPSTI1	1.11	0.000214821
ILMN_1739428	IFIT2	1.11	0.00320133
ILMN_1670305	SERPING1	1.11	0.0097135
ILMN_1745242	PLSCR1	1.1	0.000183894
ILMN_1695404	LY6E	1.08	3.22932e-05
ILMN_1795181	DDX60	1.08	3.42197e-05
ILMN_1681721	OASL	1.08	0.00075809
ILMN_1683678	SPATS2L	1.07	0.000183894
ILMN_1783621	CMPK2	1.07	0.00164978
ILMN_1742618	XAF1	1.06	0.000183894
ILMN_1654639	HERC6	1.03	0.000183894
ILMN_2285996	KIAA0101	0.99	0.000193509
ILMN_1798181	IRF7	0.93	0.000223179
ILMN_1709333	OAS2	0.92	0.00324159
ILMN_3295494	LOC389386	0.91	0.00230223
ILMN_1653466	HES4	0.91	0.00891398
ILMN_1683792	LAP3	0.89	0.000522779
ILMN_2349061	IRF7	0.89	0.000911919
ILMN_2409220	HMMR	0.89	0.0021926
ILMN_1765994	ZBP1	0.88	0.00029352
ILMN_1736729	OAS2	0.88	0.00186196
ILMN_1681301	AIM2	0.88	0.00304171
ILMN_1706502	EIF2AK2	0.88	0.00319839
ILMN_2261600	FCGR1B	0.88	0.0303107
ILMN_1656310	INDO	0.87	0.0307331
ILMN_1684217	AURKB	0.85	0.00898466
ILMN_1689734	IL1RN	0.85	0.0157861
ILMN_3223126	TYMP	0.84	0.00383566
ILMN_1731224	PARP9	0.83	0.000825139
ILMN_1672606	OAS1	0.83	0.0392918
ILMN_1674063	OAS2	0.81	0.000455669
ILMN_2173975	RTP4	0.79	0.000285448
ILMN_1680192	APOBEC3A	0.79	0.00447038
ILMN_1686664	MT2A	0.79	0.0100773
ILMN_2231928	MX2	0.77	0.000998895
ILMN_1910908		0.77	0.0162018
ILMN_1801939	CCNB2	0.76	0.00345183
ILMN_1678422	DHX58	0.76	0.00523315
ILMN_1798270	C11orf75	0.75	0.00089453
ILMN_1787509	PRIC285	0.75	0.00291681
ILMN_1701621	SCO2	0.75	0.00352792
ILMN_1686097	TOP2A	0.74	0.000662355
ILMN_1745374	IFI35	0.74	0.00297915
ILMN_2136089	MTE	0.74	0.00730905
ILMN_1663390	CDC20	0.74	0.0081163
ILMN_1779252	TRIM22	0.73	0.000206236
ILMN_1696654	IFIT5	0.73	0.00192394
ILMN_1799467	SAMD9L	0.72	0.00362706
ILMN_3297126	TYMP	0.72	0.00695887
ILMN_1785732	TNFAIP6	0.72	0.0410543
ILMN_1813338	LAG3	0.72	0.0452213
ILMN_2391051	FCGR1B	0.72	0.046745
ILMN_2173611	MT1E	0.71	0.0125368
ILMN_2053527	PARP9	0.7	0.00320133
ILMN_2109708	ECGF1	0.7	0.00420874
ILMN_2148785	GBP1	0.7	0.0275453
ILMN_1715401	MT1G	0.7	0.0434781
ILMN_1806040	TYMS	0.69	0.00029352
ILMN_1781373	IFIH1	0.69	0.00297915
ILMN_1758418	TNFSF13B	0.69	0.0175628
ILMN_1678833	CCR1	0.68	0.0114519
ILMN_1749829	DLGAP5	0.67	0.0152458
ILMN_1651237	CDT1	0.66	0.0222376
ILMN_1690105	STAT1	0.64	0.0152091
ILMN_1723480	BST2	0.63	0.0021926
ILMN_1809590	GINS2	0.63	0.00299669
ILMN_1690939	ECGF1	0.63	0.0446154
ILMN_1703108	UBE2L6	0.62	0.000285448
ILMN_1654398	RGL1	0.62	0.00252842
ILMN_1670238	CDC45L	0.62	0.0134268
ILMN_1800512	HMOX1	0.62	0.0181057
ILMN_1747589	HIST2H2AB	0.62	0.0303466
ILMN_1701114	GBP1	0.62	0.0377587
ILMN_1801246	IFITM1	0.61	0.000494976
ILMN_2384181	DHRS9	0.61	0.00420874
ILMN_1848843		0.61	0.00916721
ILMN_1801307	TNFSF10	0.61	0.0097135
ILMN_3259146	LOC100129681	0.6	0.00319839
ILMN_1691436	BLVRA	0.6	0.00360435
ILMN_3243928	DDX60L	0.6	0.00523315
ILMN_1778136	ZMYND15	0.6	0.0176174
ILMN_1784380	DTX3L	0.6	0.0204303
ILMN_2261627	CTLA4	0.59	0.00319839
ILMN_1733998	DHRS9	0.59	0.00832429
ILMN_1701455	FBXO6	0.59	0.0176174
ILMN_2248970	OAS2	0.59	0.0298675
ILMN_1691156	MT1A	0.59	0.0354358
ILMN_1674985	TMEM51	0.59	0.0410543
ILMN_1787529	C3AR1	0.59	0.0433083
ILMN_1737205	MCM4	0.58	0.00304171
ILMN_2066858	TNFSF13B	0.58	0.0444537
ILMN_3241446	ODF3B	0.57	0.00275625
ILMN_2301083	UBE2C	0.57	0.0176174
ILMN_1769520	UBE2L6	0.56	0.00566525
ILMN_1766514	LOC650274	0.56	0.00832429
ILMN_1691364	STAT1	0.56	0.0357381
ILMN_1845037		0.55	0.000459228
ILMN_1763907	C6orf173	0.55	0.00156581
ILMN_2212909	MELK	0.55	0.0219861
ILMN_2355953	LILRB4	0.55	0.0255689
ILMN_1700610	CLEC7A	0.54	0.0446154
ILMN_1780667	WDR51A	0.53	0.000208081
ILMN_1652065	KCNMB1	0.53	0.0032397
ILMN_1720114	GMNN	0.53	0.0188905
ILMN_1751444	NCAPG	0.53	0.0227497
ILMN_3235964	HSPA7	0.53	0.0310427
ILMN_1736863	TMEM140	0.53	0.0349991
ILMN_1814305	SAMD9	0.52	0.00388738
ILMN_1800354	CST3	0.52	0.0371822
ILMN_2289093	KIAA1618	0.51	0.0151277
ILMN_1673352	IFITM2	0.51	0.0162018
ILMN_2357438	AURKA	0.51	0.0172259
ILMN_1740466	FAM46A	0.5	0.00320133
ILMN_1685312	PSG3	0.5	0.0436987
ILMN_1777325	STAT1	0.49	0.0294903
ILMN_1781942	HMMR	0.49	0.0351467
ILMN_1789786	CCDC56	0.49	0.0351467
ILMN_1666305	CDKN3	0.49	0.0492975
ILMN_3266606	FABP5L2	0.48	0.00291681
ILMN_1726720	NUSAP1	0.48	0.0097135
ILMN_1668063	FCN1	0.48	0.0241699
ILMN_1811702	GRN	0.48	0.0264703
ILMN_1724533	LY96	0.48	0.0269567
ILMN_1691731	PARP14	0.48	0.0327497
ILMN_1683450	CDCA5	0.48	0.0426653
ILMN_1680955	AURKA	0.47	0.0172469
ILMN_1667476	LTBR	0.47	0.0303466
ILMN_1668814	CENPM	0.47	0.0351467
ILMN_1786065	UHRF1	0.46	0.00891398
ILMN_1718558	PARP12	0.46	0.0097135
ILMN_1747016	CEP55	0.46	0.0392918
ILMN_1786125	CCNA2	0.46	0.0489639
ILMN_1796589	TRIP13	0.45	0.0176174
ILMN_1705241	TDRD7	0.45	0.0225993
ILMN_1808071	KIF14	0.45	0.0327497
ILMN_1797001	DDX58	0.45	0.0392918
ILMN_2081465	APLP2	0.45	0.0428573
ILMN_1724250	GRN	0.45	0.0444537
ILMN_2139100	SHISA5	0.44	0.000223179
ILMN_2326509	CASP1	0.44	0.0414164
ILMN_1780825	RRAS	0.44	0.0418696
ILMN_1715525	LOC646038	0.44	0.0428573
ILMN_1677997	MAZ	0.44	0.0444537
ILMN_2094166	CHMP5	0.43	0.0021926
ILMN_1745420	PHF19	0.43	0.00601411
ILMN_3210741	LOC642956	0.43	0.00905193
ILMN_3178258	FABP5L2	0.43	0.0105861
ILMN_1663447	HNRNPA1	0.43	0.0224523
ILMN_1815184	ASPM	0.43	0.0227497
ILMN_2196984	OIP5	0.43	0.0248614
ILMN_2233783	CD38	0.43	0.0252644
ILMN_1704972	TRIM5	0.43	0.0414164
ILMN_1778543	LOC653874	0.42	0.00320133
ILMN_1732534	CHMP5	0.42	0.00362706
ILMN_1690921	STAT2	0.42	0.0252644
ILMN_2362549	ZWINT	0.42	0.0327497
ILMN_1733270	CD163	0.42	0.0383454
ILMN_2167416	MR1	0.41	0.00608309
ILMN_2146761	FABP5	0.4	0.00477899
ILMN_2409298	NUSAP1	0.4	0.0264703
ILMN_1681101	MARCH1	0.4	0.0276262
ILMN_2412214	LGALS9	0.4	0.0370545
ILMN_2317751	REC8	0.39	0.00327439
ILMN_1814726	SCARB2	0.39	0.00736601
ILMN_2062001	HOOK3	0.39	0.0204303
ILMN_1788017	HSH2D	0.39	0.0352668
ILMN_1757210	CALML4	0.39	0.0355169
ILMN_1703894	BOLA2	0.38	0.0222721
ILMN_1749109	PSAP	0.38	0.0249938
ILMN_1678766	DYNLT1	0.38	0.0400092
ILMN_1703531	S1PR3	0.38	0.0433083
ILMN_1737599	TRIM5	0.38	0.0466802
ILMN_2262044	PARP10	0.37	0.0252644
ILMN_1702231	C1orf54	0.37	0.0316056
ILMN_1674706	MTHFD2	0.37	0.0327497
ILMN_3252556	CARD16	0.37	0.0346131
ILMN_1763487	CTLA4	0.37	0.0354358
ILMN_1764788	TNFRSF1B	0.37	0.0357381
ILMN_1720526	CENPN	0.37	0.0383884
ILMN_2355559	PSAP	0.37	0.040283
ILMN_1651346	TICAM2	0.37	0.040283
ILMN_2193591	UNC93B1	0.37	0.0415288
ILMN_1716057	CAPN2	0.37	0.044426
ILMN_1749212	TMEM189-UBE2V1	0.36	0.0109208
ILMN_1654322	ATP1B3	0.36	0.0176174
ILMN_1750400	C19orf66	0.36	0.0177911
ILMN_1737604	FLJ10986	0.36	0.0206384
ILMN_2409167	ANXA2	0.36	0.0222376
ILMN_1765332	TIMM10	0.36	0.0303466
ILMN_3253304	BRI3P1	0.36	0.0358446
ILMN_1754579	SYNE2	0.36	0.0446154
ILMN_1784860	RFC3	0.35	0.00324159
ILMN_1671387	C3orf23	0.35	0.00594141
ILMN_2415144	SP110	0.35	0.0112672
ILMN_1786612	PSME2	0.35	0.0114519
ILMN_1786429	P2RY5	0.35	0.0252214
ILMN_2126832	SEC24A	0.35	0.0252644
ILMN_1660635	LACTB2	0.35	0.0428573
ILMN_1718766	MT1F	0.35	0.0464848
ILMN_1767006	PSMB8	0.34	0.00501046
ILMN_1731418	SP110	0.34	0.010999
ILMN_2320964	ADAR	0.34	0.0124816
ILMN_1751886	REC8	0.34	0.0141828
ILMN_1659913	ISG20	0.34	0.0303107
ILMN_1750088	VRK2	0.34	0.0426653
ILMN_1745471	IRF9	0.33	0.00658117
ILMN_1698243	C1orf85	0.33	0.0120322
ILMN_2380967	DNASE1L1	0.33	0.0159452
ILMN_3251545	CHMP5	0.33	0.0252644
ILMN_1779010	MAP3K3	0.33	0.0369417
ILMN_1656382	BOLA2	0.33	0.0414164
ILMN_3251686	UBTD2	0.33	0.0433083
ILMN_1751079	TAP1	0.33	0.0444537
ILMN_1738523	MYD88	0.33	0.0444993
ILMN_2373495	H2AFY	0.32	0.00608309
ILMN_1664051	SEC22C	0.32	0.0162018
ILMN_2390162	PHF11	0.32	0.0176174
ILMN_3206827	LOC100131737	0.32	0.0288606
ILMN_3304405	NCRNA00081	0.32	0.0346131
ILMN_1776777	ADAR	0.32	0.0355393
ILMN_3226669	TIMM23B	0.32	0.0486241
ILMN_1721457	RANBP1	0.31	0.00320133
ILMN_1663751	CYCSL1	0.31	0.00891398
ILMN_1698715	NHLRC2	0.31	0.0263684
ILMN_1688606	RNFT1	0.31	0.040283
ILMN_1671791	PCK2	0.3	0.0081163
ILMN_1781795	ERH	0.3	0.0081163
ILMN_2160929	FEN1	0.3	0.00832429
ILMN_1742922	PRIM2A	0.3	0.0189177
ILMN_1750518	THOC4	0.3	0.0252644
ILMN_1672661	SP110	0.3	0.0414164
ILMN_1680390	GCNT2	0.3	0.0492975
ILMN_1685679	RNF146	0.3	0.0494482
ILMN_1806017	PSME1	0.29	0.00156581
ILMN_2356890	MRPL42	0.29	0.00608309
ILMN_1795007	C2orf47	0.29	0.0061264
ILMN_2388701	ST3GAL5	0.29	0.0349623
ILMN_3190972	LOC100130291	0.29	0.0428573
ILMN_1771376	PEA15	0.29	0.0436444
ILMN_2356895	MRPL42	0.28	0.0170533
ILMN_2353358	LGALS8	0.28	0.0276262
ILMN_3251560	TMEM167A	0.28	0.0373347
ILMN_3258424	LOC100129118	0.27	0.0264703
ILMN_1733276	CYSLTR1	0.27	0.0288606
ILMN_1760858	RAB8A	0.27	0.0297365
ILMN_3178252	LOC100129379	0.27	0.0298164
ILMN_1694177	PCNA	0.27	0.0327497
ILMN_1776723	PHF11	0.27	0.0346131
ILMN_2215656	MAGOH	0.27	0.0410543
ILMN_1764362	LYAR	0.27	0.0477752
ILMN_1723625	MAP4K2	0.26	0.0189177
ILMN_2078264	C3orf38	0.26	0.0288649
ILMN_1694305	SMS	0.26	0.0403357
ILMN_2346831	MGAT2	0.26	0.0408243
ILMN_1660661	TCP1	0.26	0.0475758
ILMN_2058141	HMGN2	0.25	0.00320133
ILMN_1720438	LOC653147	0.25	0.0176174
ILMN_1763763	RIPK3	0.25	0.0193534
ILMN_1658416	MRPS18C	0.25	0.0224395
ILMN_3298829	LOC729505	0.25	0.0492975
ILMN_2222234	PRDX4	0.24	0.021503
ILMN_1808305	RTCD1	0.24	0.0216233
ILMN_2096604	NIP30	0.24	0.0288606
ILMN_1753008	REXO1	0.24	0.0355393
ILMN_3230435	LOC729086	0.24	0.0489143
ILMN_1774823	RPL34	0.24	0.0493661
ILMN_1799367	TXNDC14	0.23	0.00832429
ILMN_2205245	GPN2	0.23	0.0100623
ILMN_1768784	PSMC2	0.23	0.0176174
ILMN_3212373	LOC727803	0.23	0.0196848
ILMN_1757847	C11orf68	0.23	0.0316316
ILMN_1772369	PDHA1	0.23	0.0346131
ILMN_1677483	EXOSC1	0.23	0.0365479
ILMN_1776052	LOC148915	0.22	0.00634734
ILMN_1815479	NOP10	0.22	0.0263684
ILMN_1675852	LOC650518	0.22	0.0286984
ILMN_1678579	CPT2	0.22	0.0288649
ILMN_2126239	SMG5	0.22	0.0351467
ILMN_2352563	CLDND1	0.22	0.0358446
ILMN_1710326	CLDND1	0.22	0.0477188
ILMN_1766851	TMEM126B	0.21	0.0181057
ILMN_2151818	PSMA6	0.21	0.0349991
ILMN_1755926	DBI	0.21	0.0373347
ILMN_2344204	PRR13	0.2	0.0356554
ILMN_1747630	DEK	0.2	0.0426653
ILMN_2375973	ALKBH1	0.2	0.0492975
ILMN_1815039	C6orf153	0.19	0.00594141
ILMN_1711617	GMFG	0.19	0.040283
ILMN_1712950	PFN1	0.19	0.043422
ILMN_1715607	CHMP4A	0.18	0.0288606
ILMN_1719032	LSM3	0.17	0.0316056
ILMN_1661945	C14orf156	0.17	0.043422
ILMN_3201115	LOC440043	0.17	0.0483844
ILMN_1690122	CRKL	-0.16	0.0494169
ILMN_1696127	KIAA0240	-0.19	0.0388554
ILMN_1656822	DNM2	-0.19	0.0492975
ILMN_1752582	RAB5B	-0.2	0.0316316
ILMN_1727361	LEMD3	-0.2	0.0355393
ILMN_2359453	ERGIC3	-0.2	0.0380223
ILMN_3225784	LOC730029	-0.21	0.0486241
ILMN_1763080	QARS	-0.21	0.0492975
ILMN_1739847	EIF3D	-0.22	0.00695887
ILMN_1744795	TBL1X	-0.22	0.026233
ILMN_1678671	KLHL24	-0.22	0.0374331
ILMN_1767475	CERK	-0.23	0.0205816
ILMN_1750800	ACO1	-0.23	0.034174
ILMN_1683313	ST3GAL1	-0.23	0.0492975
ILMN_1735680	TMEM30A	-0.23	0.0495833
ILMN_1724825	PCBP2	-0.24	0.0284006
ILMN_3240740	EIF3L	-0.24	0.0303466
ILMN_1719694	LOC729446	-0.24	0.0477752
ILMN_2187487	HEATR5B	-0.25	0.0367252
ILMN_2380566	SIAH1	-0.25	0.0444537
ILMN_1712487	LGTN	-0.26	0.0261843
ILMN_1737426	PCMTD1	-0.27	0.00304171
ILMN_1800308	GTF2H4	-0.27	0.0450593
ILMN_1749081	AUTS2	-0.27	0.0456308
ILMN_1795933	CHMP7	-0.27	0.0456308
ILMN_1703650	TNIP1	-0.27	0.0456308
ILMN_1684051	WASF2	-0.27	0.0477119
ILMN_1693410	BRI3BP	-0.28	0.00594141
ILMN_1727183	ZNF763	-0.28	0.0161571
ILMN_1662417	LRPPRC	-0.28	0.0162018
ILMN_1781231	SLC25A38	-0.28	0.0426653
ILMN_1903159		-0.29	0.00594141
ILMN_1694589	PAQR8	-0.29	0.0418696
ILMN_1726308	FAM10A4	-0.29	0.045041
ILMN_3263694	LOC100128771	-0.3	0.0195494
ILMN_2158336	SH3GLB2	-0.3	0.0224395
ILMN_1827736		-0.3	0.0281693
ILMN_1773388	C13orf18	-0.3	0.0405247
ILMN_1760305	KIAA1545	-0.31	0.010999
ILMN_2367191	PSMF1	-0.31	0.0224395
ILMN_3237981	ATPGD1	-0.31	0.0346131
ILMN_2188722	GLS	-0.31	0.0444993
ILMN_2390416	BAT3	-0.31	0.0444993
ILMN_1714418	FAM101B	-0.32	0.0380615
ILMN_1762725	EIF3L	-0.33	0.00447038
ILMN_2181445	BCL2L13	-0.33	0.00765702
ILMN_2381064	TPD52	-0.33	0.0298164
ILMN_3292551	LOC286157	-0.34	0.00320133
ILMN_1667306	RANBP10	-0.34	0.0276859
ILMN_2196550	C13orf18	-0.34	0.0351272
ILMN_1764410	C22orf13	-0.35	0.0118417
ILMN_2203896	SMAD7	-0.35	0.0120322
ILMN_1673172	IFT52	-0.36	0.0227497
ILMN_3251737	EEF1A1	-0.38	0.0224395
ILMN_1651610	LOC730525	-0.38	0.0355858
ILMN_1714809	RPIA	-0.38	0.0388554
ILMN_1723185	ELOF1	-0.39	0.0316056
ILMN_1811823	MED25	-0.4	0.021503
ILMN_3308138	RNU4-2	-0.42	0.0436444
ILMN_2409754	PRR5	-0.42	0.0436987
ILMN_1745962	FBXO7	-0.42	0.0455437
ILMN_1806122	CHD8	-0.43	0.00372766
ILMN_2124082	PPP2R5B	-0.43	0.0176174
ILMN_3251491	UQCRB	-0.43	0.0224523
ILMN_1718984	FCGBP	-0.43	0.0269544
ILMN_2404135	RIOK3	-0.44	0.0349991
ILMN_1772780	TCP11L2	-0.44	0.0390219
ILMN_1772731	HAGH	-0.44	0.0492975
ILMN_1757742	ZRANB1	-0.47	0.00695887
ILMN_1716838	C21orf56	-0.48	0.0428573
ILMN_1701386	STRADB	-0.48	0.0481206
ILMN_2302757	FCGBP	-0.5	0.0392918
ILMN_1844692	FOXO3	-0.5	0.0481206
ILMN_1757644	UBE2H	-0.51	0.0105567
ILMN_1677318	MARCH8	-0.51	0.0155076
ILMN_1692844	TBC1D19	-0.51	0.0181057
ILMN_1778374	BSG	-0.51	0.0202697
ILMN_2047112	RP11-529I10.4	-0.53	0.0252644
ILMN_2359211	AP2A1	-0.53	0.0331552
ILMN_1753002	RAB2B	-0.53	0.0352668
ILMN_1667408	EPB41	-0.53	0.040283
ILMN_2152465	PIP5K2A	-0.55	0.0288649
ILMN_1804618	DPM2	-0.55	0.0383884
ILMN_1704079	RBM38	-0.55	0.0433083
ILMN_2336335	MARCH8	-0.55	0.043422
ILMN_1731745	NINJ2	-0.56	0.0176174
ILMN_2231051	TCP11L2	-0.56	0.0256231
ILMN_1799028	TSPAN5	-0.56	0.0280833
ILMN_1717063	FBXO9	-0.57	0.00435777
ILMN_1802808	LOC654103	-0.58	0.0383884
ILMN_3240220	RNU1F1	-0.59	0.0428573
ILMN_1708016	C20orf108	-0.59	0.045041
ILMN_3278170	LOC441455	-0.62	0.0355393
ILMN_1814397	EPB42	-0.62	0.0374702
ILMN_2404049	RBM38	-0.63	0.0102117
ILMN_1707434	LOC653778	-0.63	0.028332
ILMN_1666306	SRRD	-0.67	0.00323592
ILMN_1807919	TNS1	-0.68	0.0444993
ILMN_1651358	HBE1	-0.94	0.0488239
