# Supplementary material for: Young infants display heterogeneous serological responses and extensive but reversible transcriptional changes following initial immunizations
Source: Nat Commun. 2023 Dec 2;14:7976. doi: 10.1038/s41467-023-43758-2 (PMC10693608; doi:10.1038/s41467-023-43758-2)
Supplement: Supplementary file 6 — SuppDataset 3 [file 41467_2023_43758_MOESM6_ESM.xlsx]

## Sheet: Cover
Title: Young infants display heterogeneous serological responses and extensive but reversible transcriptional changes following initial immunizations
Authors: Nima Nouri, Raquel Giacomelli Cao, Eleonora Bunsow, Djamel Nehar-Belaid, Radu Marches, Zhaohui Xu, Bennett Smith, Santtu Heinonen, Sara Mertz, Amy Leber, Gaby Smits, Fiona van der Klis, Asunción Mejías, Jacques Banchereau, Virginia Pascual, Octavio Ramilo

## Sheet: B Cell DEGs
gene	avg_log2FC	pct.1	pct.2	p_val_adj	time_point	cluster
IFI44L	3.86547	0.522	0.07	1.17426e-87	7d	B_naive
MT-CYB	-0.771497	1	1	4.01435e-80	7d	B_naive
MT-ATP6	-0.571682	1	1	5.7136e-78	7d	B_naive
MT-CO3	-0.497992	1	1	2.37876e-65	7d	B_naive
XAF1	2.12359	0.72	0.294	3.1529e-64	7d	B_naive
MT-ND4	-0.512049	1	1	1.06665e-54	7d	B_naive
MX1	2.56384	0.487	0.14	5.87775e-48	7d	B_naive
MT-ND3	-0.450083	0.998	1	6.96436e-47	7d	B_naive
TPT1	-0.338802	0.996	1	3.41905e-44	7d	B_naive
MT-CO1	-0.377962	1	1	4.51743e-42	7d	B_naive
MT-ND1	-0.397871	1	1	4.85521e-33	7d	B_naive
RPS3A	-0.321097	0.998	1	7.48659e-33	7d	B_naive
ISG15	2.04993	0.585	0.313	5.13775e-30	7d	B_naive
RPS27A	-0.284741	1	1	1.47761e-28	7d	B_naive
EIF2AK2	1.89734	0.48	0.211	5.58965e-28	7d	B_naive
MT-CO2	-0.302762	1	1	1.41884e-26	7d	B_naive
RPL3	-0.319444	0.998	1	3.6876e-25	7d	B_naive
IFI6	2.29122	0.303	0.088	8.74737e-24	7d	B_naive
IFIT3	3.84378	0.146	0.013	2.47945e-21	7d	B_naive
RPL27	-0.323343	0.984	1	1.02257e-20	7d	B_naive
RPL21	-0.257537	0.989	1	2.60157e-20	7d	B_naive
MT-ND2	-0.343995	0.998	1	8.0798e-20	7d	B_naive
USP18	3.66754	0.117	0.007	4.61206e-19	7d	B_naive
RPS3	-0.257559	0.993	1	2.24018e-18	7d	B_naive
RPL28	0.258526	1	1	2.7073e-18	7d	B_naive
LY6E	0.994235	0.751	0.593	3.29528e-18	7d	B_naive
RPS21	-0.28523	0.996	1	3.27145e-17	7d	B_naive
RPL8	-0.258652	0.991	1	2.2286e-16	7d	B_naive
EPSTI1	1.31304	0.464	0.249	2.97616e-16	7d	B_naive
MX2	1.81505	0.314	0.124	3.10676e-16	7d	B_naive
RPS4X	-0.253151	0.996	1	8.6636e-16	7d	B_naive
EEF1B2	-0.336888	0.98	0.998	8.15643e-15	7d	B_naive
RPL5	-0.26938	0.987	1	1.0784e-14	7d	B_naive
IFI44	2.56063	0.137	0.023	7.13875e-14	7d	B_naive
TYMP	1.32457	0.433	0.228	1.52862e-13	7d	B_naive
OAS1	1.77587	0.305	0.126	1.9734e-13	7d	B_naive
PLSCR1	1.82942	0.235	0.079	2.80205e-13	7d	B_naive
SAMD9L	1.19091	0.469	0.266	9.82055e-13	7d	B_naive
TRIM22	1.24253	0.489	0.281	1.09181e-12	7d	B_naive
IRF7	1.28326	0.448	0.256	2.33343e-12	7d	B_naive
HLA-C	0.326366	0.996	0.993	3.81933e-12	7d	B_naive
RPL4	-0.337883	0.966	0.993	7.55793e-12	7d	B_naive
SP110	0.723538	0.767	0.649	6.90942e-11	7d	B_naive
HERC5	2.04609	0.137	0.032	4.88701e-10	7d	B_naive
BST2	0.968753	0.516	0.327	1.43162e-09	7d	B_naive
RPS10	-0.301861	0.975	0.997	1.16847e-08	7d	B_naive
PARP14	1.04164	0.637	0.498	7.07591e-08	7d	B_naive
PARP9	1.53263	0.251	0.112	1.02112e-07	7d	B_naive
HLA-A	0.268166	0.993	0.99	1.16656e-07	7d	B_naive
HLA-E	0.312925	0.993	0.983	1.95235e-07	7d	B_naive
STAT1	0.953646	0.37	0.209	2.60927e-07	7d	B_naive
OAS2	1.40693	0.206	0.088	1.49764e-06	7d	B_naive
IFITM2	0.661415	0.661	0.547	1.98588e-06	7d	B_naive
H3F3B	0.382301	0.993	0.989	3.27788e-06	7d	B_naive
IFITM1	2.01292	0.112	0.031	3.98098e-06	7d	B_naive
CCSER1	1.61729	0.11	0.03	1.08699e-05	7d	B_naive
EEF2	-0.280984	0.942	0.979	2.1684e-05	7d	B_naive
IFIH1	1.42093	0.184	0.079	4.38696e-05	7d	B_naive
TOMM7	-0.294388	0.926	0.965	7.11369e-05	7d	B_naive
LAP3	1.07038	0.28	0.151	7.60754e-05	7d	B_naive
EIF3L	-0.488459	0.57	0.707	7.79572e-05	7d	B_naive
ISG20	0.45857	0.843	0.813	0.000198025	7d	B_naive
GLRX	0.80707	0.334	0.198	0.000234188	7d	B_naive
IFI35	0.9747	0.28	0.155	0.000243138	7d	B_naive
IFI16	0.644008	0.673	0.576	0.000280949	7d	B_naive
VPREB3	0.455113	0.841	0.764	0.00031972	7d	B_naive
CD79B	0.342718	0.969	0.961	0.000397055	7d	B_naive
SLFN5	1.59253	0.117	0.039	0.000436234	7d	B_naive
CHMP5	0.871662	0.307	0.183	0.000685863	7d	B_naive
NMI	0.903219	0.287	0.165	0.000935913	7d	B_naive
MS4A1	0.373862	0.987	0.972	0.00211793	7d	B_naive
DDX60L	1.35554	0.159	0.071	0.00216431	7d	B_naive
PPM1K	0.558309	0.605	0.477	0.00322741	7d	B_naive
MRPS18C	0.728299	0.325	0.197	0.00335866	7d	B_naive
BISPR	1.46478	0.11	0.039	0.0034017	7d	B_naive
RNF213	0.929598	0.581	0.462	0.00374223	7d	B_naive
HBB	1.94995	0.209	0.114	0.00383091	7d	B_naive
PHF20L1	0.838761	0.35	0.224	0.004476	7d	B_naive
ZBP1	1.13534	0.197	0.101	0.00464475	7d	B_naive
MRPS18B	0.971359	0.247	0.139	0.00525705	7d	B_naive
HSH2D	0.843642	0.345	0.226	0.00578044	7d	B_naive
SUB1	0.348004	0.879	0.809	0.00716028	7d	B_naive
DDIT3	0.737333	0.37	0.249	0.00719562	7d	B_naive
PSMB9	0.415444	0.742	0.634	0.00806508	7d	B_naive
UBALD2	0.589517	0.648	0.535	0.00842207	7d	B_naive
PHF11	1.02268	0.309	0.198	0.00935474	7d	B_naive
DDX60	1.4755	0.135	0.058	0.0111557	7d	B_naive
ZFP36L2	-0.348722	0.807	0.881	0.0123851	7d	B_naive
EMP3	0.392512	0.798	0.697	0.0141245	7d	B_naive
NT5C3A	0.608825	0.482	0.355	0.0250731	7d	B_naive
EXOSC5	0.885101	0.184	0.092	0.0253141	7d	B_naive
NSA2	0.37903	0.731	0.64	0.0292467	7d	B_naive
ADAR	0.799543	0.451	0.356	0.0362104	7d	B_naive
COX5A	0.82213	0.487	0.402	0.0372975	7d	B_naive
CD69	0.348116	0.948	0.978	0.0376948	7d	B_naive
ATF4	0.524655	0.572	0.462	0.0389873	7d	B_naive
PSMD4	0.549898	0.419	0.293	0.0394033	7d	B_naive
BIRC3	0.358505	0.816	0.742	0.0440253	7d	B_naive
KLF3	-0.57915	0.435	0.551	0.0460144	7d	B_naive
RALA	0.759965	0.253	0.151	0.0463622	7d	B_naive
MT-ND4	-0.255988	1	1	5.95136e-33	2m	B_naive
MT-ND1	-0.2608	1	1	3.55016e-31	2m	B_naive
EGR1	-2.88927	0.034	0.115	5.32462e-12	2m	B_naive
TXNIP	-0.369421	0.844	0.903	1.12053e-05	2m	B_naive
PNRC1	0.250879	0.949	0.935	1.70456e-05	2m	B_naive
IFI44L	1.10455	0.141	0.07	0.000547899	2m	B_naive
DYNLL1	-0.354075	0.386	0.497	0.00483699	2m	B_naive
PSME2	-0.387413	0.537	0.624	0.0473141	2m	B_naive
IFI44L	4.25406	0.695	0.088	3.91903e-98	7d	B_CCR7-
XAF1	2.61228	0.817	0.307	3.33115e-78	7d	B_CCR7-
MT-ATP6	-0.668305	1	1	5.69654e-72	7d	B_CCR7-
MX1	2.4821	0.743	0.251	5.0333e-65	7d	B_CCR7-
MT-CYB	-0.793079	1	1	1.35023e-58	7d	B_CCR7-
MT-CO3	-0.592385	1	1	9.5004e-57	7d	B_CCR7-
MT-ND4	-0.639955	1	1	2.48129e-54	7d	B_CCR7-
MT-ND3	-0.572021	1	1	2.16908e-51	7d	B_CCR7-
MT-CO1	-0.520324	1	1	1.61316e-44	7d	B_CCR7-
ISG15	2.40232	0.738	0.407	6.71008e-44	7d	B_CCR7-
TPT1	-0.380367	1	1	3.10394e-43	7d	B_CCR7-
MT-ND1	-0.484957	1	1	2.68421e-38	7d	B_CCR7-
EPSTI1	1.85153	0.644	0.257	2.76271e-38	7d	B_CCR7-
EIF2AK2	1.86769	0.637	0.269	2.0145e-36	7d	B_CCR7-
IRF7	2.00131	0.649	0.284	2.95309e-36	7d	B_CCR7-
OAS1	2.32073	0.536	0.175	4.0228e-36	7d	B_CCR7-
RPS27A	-0.322974	0.998	1	1.92322e-34	7d	B_CCR7-
RPS3A	-0.345332	1	1	4.83101e-34	7d	B_CCR7-
RPL3	-0.401656	1	1	5.37179e-34	7d	B_CCR7-
MX2	2.37466	0.476	0.139	1.02844e-33	7d	B_CCR7-
LY6E	1.16094	0.894	0.711	1.38212e-31	7d	B_CCR7-
HERC5	3.55508	0.3	0.035	2.14815e-31	7d	B_CCR7-
MT-CO2	-0.400593	1	1	1.1938e-30	7d	B_CCR7-
RPL13	-0.306428	1	1	1.9806e-30	7d	B_CCR7-
IFI6	2.26017	0.469	0.159	8.48561e-29	7d	B_CCR7-
IFIT3	3.24114	0.31	0.048	1.71679e-28	7d	B_CCR7-
IFI44	3.81218	0.228	0.017	1.00678e-25	7d	B_CCR7-
CMPK2	4.174	0.207	0.011	8.67433e-25	7d	B_CCR7-
SP110	0.970387	0.863	0.71	1.15978e-24	7d	B_CCR7-
EEF1A1	-0.273308	1	1	1.3065e-24	7d	B_CCR7-
RPS7	-0.331669	0.995	1	1.28106e-22	7d	B_CCR7-
PLSCR1	2.47331	0.322	0.079	6.04715e-22	7d	B_CCR7-
RPL6	-0.332567	1	1	3.81406e-21	7d	B_CCR7-
PARP14	1.16311	0.738	0.496	6.86244e-21	7d	B_CCR7-
RPS16	-0.281703	1	1	2.48024e-20	7d	B_CCR7-
BST2	1.23588	0.673	0.404	2.57286e-20	7d	B_CCR7-
RPL21	-0.279805	1	1	3.27335e-20	7d	B_CCR7-
TRIM22	1.35175	0.625	0.357	7.60829e-20	7d	B_CCR7-
RPS23	-0.270123	0.998	1	8.12731e-20	7d	B_CCR7-
RPL5	-0.333244	0.995	1	1.40307e-19	7d	B_CCR7-
RPS15A	-0.290085	1	1	1.4677e-19	7d	B_CCR7-
RPS27	-0.270405	1	1	1.62575e-19	7d	B_CCR7-
USP18	4.29607	0.159	0.006	8.77747e-19	7d	B_CCR7-
RPS4X	-0.320733	0.998	1	8.88308e-19	7d	B_CCR7-
RPL9	-0.294645	1	1	9.89148e-19	7d	B_CCR7-
RPL10	-0.253572	1	1	1.53579e-18	7d	B_CCR7-
RPL27	-0.302791	0.995	1	3.81081e-18	7d	B_CCR7-
RPS3	-0.288215	1	1	7.30542e-18	7d	B_CCR7-
RPS10	-0.458989	0.971	0.997	1.33684e-17	7d	B_CCR7-
HLA-DPB1	-0.41248	0.99	1	1.38082e-17	7d	B_CCR7-
RPS5	-0.318705	0.99	1	1.48729e-17	7d	B_CCR7-
RPL8	-0.299835	0.998	1	1.79908e-17	7d	B_CCR7-
EEF1B2	-0.413939	0.981	1	4.00772e-17	7d	B_CCR7-
ISG20	0.76098	0.923	0.859	4.59358e-17	7d	B_CCR7-
IFIT1	3.48549	0.163	0.012	8.55277e-17	7d	B_CCR7-
HLA-DPA1	-0.405888	0.971	0.998	1.55665e-16	7d	B_CCR7-
ADAR	1.27855	0.611	0.366	1.84802e-16	7d	B_CCR7-
RPL4	-0.409159	0.976	0.997	2.96271e-16	7d	B_CCR7-
RPS21	-0.329234	0.995	0.998	6.93839e-16	7d	B_CCR7-
IFI16	0.849195	0.767	0.552	7.75084e-16	7d	B_CCR7-
SAMD9L	1.25265	0.582	0.334	2.02984e-15	7d	B_CCR7-
RNF213	1.00742	0.704	0.483	3.95049e-15	7d	B_CCR7-
RSAD2	3.68649	0.161	0.017	6.24219e-15	7d	B_CCR7-
SLFN5	2.70255	0.192	0.033	5.6394e-14	7d	B_CCR7-
TYMP	1.29569	0.469	0.23	6.78009e-14	7d	B_CCR7-
HLA-DRA	-0.262963	0.995	1	1.1607e-13	7d	B_CCR7-
OAS3	3.81188	0.125	0.006	2.00071e-13	7d	B_CCR7-
DRAP1	0.779038	0.8	0.646	3.20138e-13	7d	B_CCR7-
RPL10A	-0.263534	0.998	1	2.38883e-12	7d	B_CCR7-
HSH2D	1.28732	0.481	0.262	5.02882e-12	7d	B_CCR7-
PTMA	0.295263	1	1	1.04489e-11	7d	B_CCR7-
CD79B	0.372948	0.998	0.994	5.08009e-11	7d	B_CCR7-
NMI	1.3554	0.397	0.186	5.35797e-11	7d	B_CCR7-
SRSF3	0.53787	0.897	0.835	9.60315e-11	7d	B_CCR7-
HLA-C	0.296679	0.99	1	1.24259e-10	7d	B_CCR7-
IFITM1	2.98288	0.123	0.012	1.76034e-10	7d	B_CCR7-
MT-ND2	-0.271004	1	1	2.88625e-10	7d	B_CCR7-
CD1C	-1.73276	0.108	0.307	4.93088e-10	7d	B_CCR7-
SUB1	0.471311	0.959	0.905	6.44884e-10	7d	B_CCR7-
EIF5	0.64434	0.825	0.738	1.39978e-09	7d	B_CCR7-
HLA-DRB5	-0.771302	0.351	0.596	2.88306e-09	7d	B_CCR7-
OAS2	1.73901	0.276	0.11	4.48167e-09	7d	B_CCR7-
HERC6	2.4394	0.149	0.029	4.58107e-09	7d	B_CCR7-
DDX60	1.73493	0.226	0.073	5.65624e-09	7d	B_CCR7-
H3F3B	0.354906	1	1	6.44191e-09	7d	B_CCR7-
CALR	0.649918	0.779	0.664	2.12118e-08	7d	B_CCR7-
DDX60L	1.63878	0.25	0.097	9.51778e-08	7d	B_CCR7-
STAT1	0.952816	0.457	0.265	1.3285e-07	7d	B_CCR7-
PHF11	1.1356	0.442	0.266	2.93916e-07	7d	B_CCR7-
TMEM123	0.728741	0.704	0.525	4.59517e-07	7d	B_CCR7-
TRA2B	0.539358	0.841	0.738	4.93646e-07	7d	B_CCR7-
SAMD9	1.01286	0.44	0.25	5.42949e-07	7d	B_CCR7-
LIMD2	0.340696	0.99	0.946	7.16481e-07	7d	B_CCR7-
PARP10	1.51445	0.276	0.124	8.47405e-07	7d	B_CCR7-
MRPS18C	0.988864	0.411	0.233	9.85684e-07	7d	B_CCR7-
PARP9	1.35089	0.317	0.159	1.26264e-06	7d	B_CCR7-
SPIB	0.59948	0.827	0.725	1.60106e-06	7d	B_CCR7-
IFIH1	1.54937	0.221	0.085	1.77293e-06	7d	B_CCR7-
HLA-E	0.26284	0.995	0.989	3.28808e-06	7d	B_CCR7-
LAP3	1.16588	0.334	0.171	5.79029e-06	7d	B_CCR7-
TOMM7	-0.355826	0.942	0.968	6.06937e-06	7d	B_CCR7-
UBE2L6	0.804366	0.543	0.378	1.10882e-05	7d	B_CCR7-
SP100	0.549958	0.774	0.634	1.9048e-05	7d	B_CCR7-
IFITM2	0.623857	0.724	0.582	3.25855e-05	7d	B_CCR7-
UBALD2	0.74148	0.68	0.56	3.27942e-05	7d	B_CCR7-
HELZ2	1.22543	0.228	0.095	4.20391e-05	7d	B_CCR7-
DDIT3	0.952803	0.401	0.242	4.76404e-05	7d	B_CCR7-
IFI35	1.02195	0.365	0.206	5.01804e-05	7d	B_CCR7-
PTPN6	0.642759	0.726	0.625	5.45162e-05	7d	B_CCR7-
CD72	0.652986	0.656	0.537	8.30765e-05	7d	B_CCR7-
CD69	0.396438	0.945	0.964	8.78106e-05	7d	B_CCR7-
DUSP1	0.611865	0.966	0.977	0.000103089	7d	B_CCR7-
SHISA5	0.853479	0.44	0.283	0.000103168	7d	B_CCR7-
UNC93B1	0.976597	0.43	0.281	0.000148234	7d	B_CCR7-
ZNF92	0.979703	0.368	0.209	0.000162093	7d	B_CCR7-
COMMD6	-0.427443	0.74	0.884	0.00017379	7d	B_CCR7-
LGALS3BP	1.25654	0.195	0.076	0.000192449	7d	B_CCR7-
TRAF4	0.920008	0.399	0.254	0.000264481	7d	B_CCR7-
CIRBP	0.336201	0.947	0.903	0.000311191	7d	B_CCR7-
HLA-F	0.428118	0.772	0.651	0.000349345	7d	B_CCR7-
EEF2	-0.269378	0.945	0.986	0.00051372	7d	B_CCR7-
HNRNPA3	0.472443	0.882	0.79	0.000528575	7d	B_CCR7-
NT5C3A	0.842449	0.481	0.333	0.000595885	7d	B_CCR7-
PLEKHA2	0.563685	0.714	0.607	0.000907401	7d	B_CCR7-
AHNAK	-0.541176	0.517	0.691	0.000907633	7d	B_CCR7-
VPREB3	0.395577	0.947	0.924	0.00145548	7d	B_CCR7-
EIF4A2	0.341069	0.925	0.89	0.00148917	7d	B_CCR7-
AEBP1	0.832555	0.409	0.253	0.00163149	7d	B_CCR7-
EIF3L	-0.482691	0.659	0.773	0.00208514	7d	B_CCR7-
CRIP1	-0.819145	0.269	0.416	0.00237918	7d	B_CCR7-
NOP58	0.752001	0.45	0.304	0.00241298	7d	B_CCR7-
RBM3	0.428836	0.861	0.77	0.00250224	7d	B_CCR7-
EMP3	0.47323	0.793	0.723	0.00282768	7d	B_CCR7-
PSMB9	0.419972	0.776	0.685	0.00350654	7d	B_CCR7-
DTX3L	1.28805	0.221	0.107	0.00373962	7d	B_CCR7-
ARL14EP	1.02973	0.284	0.159	0.00384105	7d	B_CCR7-
SERBP1	0.390526	0.849	0.794	0.00420538	7d	B_CCR7-
CEBPZ	0.761633	0.421	0.283	0.00437034	7d	B_CCR7-
ATF4	0.470604	0.656	0.523	0.00484819	7d	B_CCR7-
SNHG12	1.05093	0.274	0.151	0.00560957	7d	B_CCR7-
SRSF10	0.509936	0.69	0.575	0.00561055	7d	B_CCR7-
COX5A	0.811166	0.56	0.466	0.00595415	7d	B_CCR7-
BRD2	0.553451	0.651	0.513	0.00616328	7d	B_CCR7-
NFKBID	0.432416	0.829	0.735	0.00627393	7d	B_CCR7-
PIM3	0.779904	0.558	0.445	0.00658022	7d	B_CCR7-
JUN	0.384616	0.892	0.829	0.00704957	7d	B_CCR7-
MRPS26	0.941908	0.305	0.179	0.00744561	7d	B_CCR7-
HMGN2	0.404826	0.87	0.829	0.00753591	7d	B_CCR7-
RGS1	1.3659	0.413	0.289	0.00810153	7d	B_CCR7-
FCRL5	0.825654	0.44	0.304	0.00830228	7d	B_CCR7-
SMCHD1	0.504106	0.825	0.776	0.00961373	7d	B_CCR7-
UBE2E1	1.08811	0.216	0.107	0.0108737	7d	B_CCR7-
PPM1K	0.624187	0.654	0.542	0.0116572	7d	B_CCR7-
ARID4B	0.456603	0.76	0.669	0.0128167	7d	B_CCR7-
SON	0.333243	0.918	0.873	0.0138849	7d	B_CCR7-
EWSR1	0.7144	0.452	0.319	0.0143265	7d	B_CCR7-
EPB41L4A-AS1	0.655017	0.546	0.418	0.0168067	7d	B_CCR7-
RAN	0.426387	0.731	0.661	0.0200777	7d	B_CCR7-
MYC	0.895005	0.344	0.218	0.0208629	7d	B_CCR7-
TNFSF10	0.96588	0.221	0.112	0.0226612	7d	B_CCR7-
SLU7	0.77197	0.428	0.298	0.0228042	7d	B_CCR7-
SMAD3	0.946316	0.31	0.186	0.0247377	7d	B_CCR7-
ELF1	0.458135	0.716	0.607	0.0273564	7d	B_CCR7-
ERH	0.527321	0.644	0.545	0.0275979	7d	B_CCR7-
HBB	1.72484	0.183	0.086	0.029019	7d	B_CCR7-
STAT2	0.854469	0.344	0.219	0.029766	7d	B_CCR7-
PRRC2C	0.442852	0.817	0.743	0.031721	7d	B_CCR7-
EXOSC8	1.03884	0.262	0.151	0.0322896	7d	B_CCR7-
TSPYL2	1.13949	0.202	0.098	0.0338526	7d	B_CCR7-
EIF3F	-0.321698	0.82	0.896	0.0352011	7d	B_CCR7-
SRSF11	0.618675	0.603	0.489	0.0369384	7d	B_CCR7-
YAF2	0.966632	0.245	0.135	0.0369786	7d	B_CCR7-
EIF6	0.626938	0.481	0.331	0.0398386	7d	B_CCR7-
SRRM1	0.405226	0.81	0.747	0.0437985	7d	B_CCR7-
RBM25	0.506334	0.736	0.64	0.0447406	7d	B_CCR7-
TAGAP	0.455409	0.868	0.826	0.0462078	7d	B_CCR7-
RBM7	0.828	0.296	0.177	0.0480117	7d	B_CCR7-
LSM10	0.577862	0.548	0.415	0.0489478	7d	B_CCR7-
EGR1	-1.81957	0.106	0.23	4.08783e-07	2m	B_CCR7-
FCER2	0.634722	0.452	0.325	0.000380091	2m	B_CCR7-
FXYD5	0.548359	0.604	0.505	0.00226104	2m	B_CCR7-
MEF2C	0.390199	0.715	0.622	0.00268282	2m	B_CCR7-
HSPA8	-0.41067	0.671	0.787	0.00276222	2m	B_CCR7-
IFI44L	1.08424	0.177	0.088	0.0115184	2m	B_CCR7-
TPT1	-0.927841	0.908	0.993	2.96769e-42	7d	B_CXCR5-
IFI44L	4.26612	0.58	0.072	4.83077e-39	7d	B_CXCR5-
RPS3	-0.952822	0.811	0.983	1.6587e-35	7d	B_CXCR5-
RPL9	-0.946845	0.817	0.973	8.55939e-34	7d	B_CXCR5-
RPS16	-0.869798	0.83	0.986	1.30196e-31	7d	B_CXCR5-
RPS3A	-0.782199	0.898	0.993	1.77006e-31	7d	B_CXCR5-
RPS13	-0.939903	0.768	0.976	3.06451e-30	7d	B_CXCR5-
RPS5	-0.957229	0.771	0.962	3.74518e-30	7d	B_CXCR5-
EEF1A1	-0.692692	0.96	1	6.05287e-30	7d	B_CXCR5-
RPL18	-0.851556	0.836	0.98	1.5189e-29	7d	B_CXCR5-
RPL10	-0.836592	0.925	0.99	5.12069e-29	7d	B_CXCR5-
XAF1	2.31179	0.677	0.239	8.22848e-29	7d	B_CXCR5-
RPS15A	-0.874277	0.811	0.98	1.90784e-27	7d	B_CXCR5-
RPS2	-0.791202	0.935	0.993	2.77834e-27	7d	B_CXCR5-
RPL3	-0.756901	0.868	0.986	3.47359e-27	7d	B_CXCR5-
RPL15	-0.810083	0.873	0.973	4.73345e-27	7d	B_CXCR5-
RPL8	-0.77572	0.849	0.976	9.38255e-27	7d	B_CXCR5-
RPL21	-0.76967	0.884	0.99	1.06894e-26	7d	B_CXCR5-
RPL11	-0.750435	0.898	0.993	1.11629e-26	7d	B_CXCR5-
RPS23	-0.805425	0.876	1	2.71153e-26	7d	B_CXCR5-
RPL7A	-0.768142	0.876	0.99	8.34126e-26	7d	B_CXCR5-
RPS10	-1.01402	0.65	0.945	5.59765e-25	7d	B_CXCR5-
RPL27	-0.835626	0.728	0.966	1.14381e-24	7d	B_CXCR5-
RPL30	-0.753301	0.879	0.976	1.87169e-24	7d	B_CXCR5-
RPS7	-0.767315	0.833	0.966	1.87721e-24	7d	B_CXCR5-
RPL39	-0.77892	0.876	0.986	2.66273e-24	7d	B_CXCR5-
RPS18	-0.76054	0.93	0.997	3.30414e-24	7d	B_CXCR5-
UTRN	2.24934	0.755	0.447	3.54072e-24	7d	B_CXCR5-
RPSA	-0.775099	0.863	0.962	5.21236e-24	7d	B_CXCR5-
FAU	-0.766149	0.817	0.969	6.7609e-24	7d	B_CXCR5-
RPS4X	-0.785038	0.868	0.98	6.7885e-24	7d	B_CXCR5-
HLA-DRA	-0.751553	0.844	0.983	1.35788e-23	7d	B_CXCR5-
RPS14	-0.778188	0.852	0.99	2.27588e-23	7d	B_CXCR5-
RPL13	-0.58242	0.976	1	2.71456e-23	7d	B_CXCR5-
RPL35A	-0.744201	0.83	0.973	3.94564e-23	7d	B_CXCR5-
RPL26	-0.747423	0.841	0.983	5.64358e-23	7d	B_CXCR5-
RPL29	-0.780251	0.814	0.976	8.36028e-23	7d	B_CXCR5-
MX1	2.87097	0.491	0.126	2.1059e-21	7d	B_CXCR5-
RPL10A	-0.7552	0.819	0.952	3.71103e-21	7d	B_CXCR5-
RPL41	-0.657332	0.951	0.99	4.75419e-21	7d	B_CXCR5-
RPS27A	-0.643621	0.906	0.98	6.68828e-21	7d	B_CXCR5-
RPS27	-0.640009	0.973	1	9.58267e-21	7d	B_CXCR5-
RPS21	-0.7502	0.817	0.98	2.35731e-20	7d	B_CXCR5-
PARP14	1.96649	0.755	0.505	2.35797e-20	7d	B_CXCR5-
RPL34	-0.664505	0.879	0.99	3.22144e-20	7d	B_CXCR5-
HLA-DPA1	-0.889453	0.736	0.952	1.06776e-19	7d	B_CXCR5-
RPL5	-0.72978	0.79	0.939	1.44378e-19	7d	B_CXCR5-
RPS28	-0.650717	0.879	0.99	1.75928e-19	7d	B_CXCR5-
RNF213	1.71107	0.747	0.488	2.33228e-19	7d	B_CXCR5-
RPS25	-0.669037	0.814	0.969	1.00977e-18	7d	B_CXCR5-
RPL18A	-0.602706	0.935	0.993	3.81375e-18	7d	B_CXCR5-
RPL23A	-0.591848	0.911	0.98	8.52596e-18	7d	B_CXCR5-
RPL27A	-0.664563	0.833	0.976	9.92123e-18	7d	B_CXCR5-
FTL	-0.773165	0.706	0.942	1.24857e-17	7d	B_CXCR5-
RALGPS2	1.08767	0.93	0.87	1.61374e-17	7d	B_CXCR5-
HLA-DPB1	-0.734626	0.803	0.98	2.92976e-17	7d	B_CXCR5-
RPS6	-0.571724	0.9	0.98	4.58998e-17	7d	B_CXCR5-
UBA52	-0.672251	0.798	0.952	5.69333e-17	7d	B_CXCR5-
RPLP1	-0.61322	0.911	0.99	4.83095e-16	7d	B_CXCR5-
RPS9	-0.591799	0.857	0.98	1.44244e-15	7d	B_CXCR5-
RPS29	-0.611076	0.914	0.973	1.84082e-15	7d	B_CXCR5-
RPL12	-0.614633	0.868	0.973	3.89892e-15	7d	B_CXCR5-
RPS19	-0.572303	0.906	0.997	4.67274e-15	7d	B_CXCR5-
MALAT1	0.645017	1	1	8.20532e-15	7d	B_CXCR5-
FTH1	-0.77586	0.763	0.973	1.07315e-14	7d	B_CXCR5-
RPL37	-0.539687	0.927	0.986	1.87518e-14	7d	B_CXCR5-
CD52	-0.702684	0.768	0.942	5.07469e-14	7d	B_CXCR5-
RPL19	-0.525611	0.93	0.986	6.65943e-14	7d	B_CXCR5-
RACK1	-0.620034	0.841	0.98	7.32327e-14	7d	B_CXCR5-
EEF1B2	-0.754672	0.709	0.894	8.54762e-14	7d	B_CXCR5-
TTN	3.04632	0.491	0.212	1.06257e-13	7d	B_CXCR5-
TSC22D3	-1.04157	0.431	0.751	1.4547e-13	7d	B_CXCR5-
RPS12	-0.572724	0.922	0.993	1.86325e-13	7d	B_CXCR5-
RPL32	-0.512946	0.93	0.973	3.14982e-13	7d	B_CXCR5-
RPS8	-0.504266	0.911	0.98	1.25229e-12	7d	B_CXCR5-
MT-ND4	-0.473379	0.981	0.993	1.25685e-12	7d	B_CXCR5-
RPL6	-0.484598	0.857	0.976	1.74667e-12	7d	B_CXCR5-
TRIM22	1.69866	0.563	0.297	2.13126e-12	7d	B_CXCR5-
RPL4	-0.680434	0.709	0.928	4.6954e-12	7d	B_CXCR5-
ARPC3	-0.691157	0.612	0.86	5.02012e-12	7d	B_CXCR5-
RPL7	-0.56659	0.806	0.949	5.85888e-12	7d	B_CXCR5-
TMSB4X	-0.509291	0.933	0.993	1.11382e-11	7d	B_CXCR5-
SMCHD1	1.23848	0.774	0.625	2.3292e-11	7d	B_CXCR5-
NACA	-0.538769	0.752	0.942	7.19727e-11	7d	B_CXCR5-
CD74	-0.425059	0.957	0.997	3.28224e-09	7d	B_CXCR5-
COMMD6	-0.8578	0.399	0.686	4.6252e-09	7d	B_CXCR5-
EEF2	-0.660535	0.685	0.904	5.01916e-09	7d	B_CXCR5-
TOMM7	-0.706419	0.585	0.819	5.24886e-09	7d	B_CXCR5-
MYCBP2	1.31207	0.709	0.563	6.03292e-09	7d	B_CXCR5-
HINT1	-0.809875	0.48	0.768	6.41819e-09	7d	B_CXCR5-
IFIT3	4.24741	0.208	0.024	1.58354e-08	7d	B_CXCR5-
RPL37A	-0.408015	0.9	0.993	1.81914e-08	7d	B_CXCR5-
EIF3L	-0.986186	0.337	0.614	2.0584e-08	7d	B_CXCR5-
EIF2AK2	1.97838	0.429	0.198	2.39623e-08	7d	B_CXCR5-
RPS15	-0.427057	0.887	0.973	3.40515e-08	7d	B_CXCR5-
IFI44	3.17343	0.194	0.017	4.56973e-08	7d	B_CXCR5-
RPL36	-0.52234	0.814	0.945	5.81067e-08	7d	B_CXCR5-
ARHGDIB	-0.687555	0.566	0.826	7.73471e-08	7d	B_CXCR5-
DDX60	3.13142	0.235	0.044	1.01627e-07	7d	B_CXCR5-
H3F3A	-0.455411	0.814	0.969	1.02228e-07	7d	B_CXCR5-
HLA-DRB1	-0.516006	0.779	0.949	1.03501e-07	7d	B_CXCR5-
DUSP1	-0.503293	0.375	0.672	1.17511e-07	7d	B_CXCR5-
RPLP2	-0.413399	0.916	0.99	1.74655e-07	7d	B_CXCR5-
COX4I1	-0.652344	0.558	0.805	2.12404e-07	7d	B_CXCR5-
FAM129C	1.28548	0.706	0.58	2.35157e-07	7d	B_CXCR5-
BTF3	-0.626448	0.534	0.816	2.44445e-07	7d	B_CXCR5-
USP34	1.81671	0.491	0.28	2.59588e-07	7d	B_CXCR5-
SMDT1	-0.841043	0.323	0.614	3.58933e-07	7d	B_CXCR5-
CD79A	-0.526422	0.722	0.956	1.03437e-06	7d	B_CXCR5-
ATP5MG	-0.654128	0.493	0.768	1.07529e-06	7d	B_CXCR5-
EIF3F	-0.714525	0.418	0.693	1.0919e-06	7d	B_CXCR5-
MT-CYB	-0.388161	0.981	0.986	1.25388e-06	7d	B_CXCR5-
SNX3	-0.754417	0.41	0.676	1.46928e-06	7d	B_CXCR5-
RPL22	-0.419355	0.79	0.935	1.73051e-06	7d	B_CXCR5-
SAMD9L	1.76267	0.474	0.297	1.81887e-06	7d	B_CXCR5-
PRRC2C	1.05126	0.722	0.608	2.62435e-06	7d	B_CXCR5-
RPLP0	-0.4685	0.779	0.939	2.87654e-06	7d	B_CXCR5-
PTPRC	0.65891	0.887	0.843	3.34167e-06	7d	B_CXCR5-
KLF6	-0.90908	0.437	0.693	3.75688e-06	7d	B_CXCR5-
IFI6	2.19534	0.288	0.099	4.74159e-06	7d	B_CXCR5-
RPL35	-0.381711	0.884	0.959	5.05241e-06	7d	B_CXCR5-
STAT2	1.74406	0.418	0.222	7.71596e-06	7d	B_CXCR5-
EIF3E	-0.68346	0.469	0.734	7.81541e-06	7d	B_CXCR5-
RPL24	-0.425422	0.79	0.928	7.93551e-06	7d	B_CXCR5-
CYBA	-0.483499	0.741	0.922	8.00244e-06	7d	B_CXCR5-
ISG15	2.03616	0.42	0.242	1.0584e-05	7d	B_CXCR5-
ATRX	1.315	0.658	0.543	1.61859e-05	7d	B_CXCR5-
SLC25A3	-0.714743	0.337	0.59	2.19884e-05	7d	B_CXCR5-
CHCHD10	-0.925416	0.261	0.515	2.57451e-05	7d	B_CXCR5-
USP15	1.29239	0.604	0.454	2.62524e-05	7d	B_CXCR5-
MIS18BP1	1.21074	0.588	0.43	2.66722e-05	7d	B_CXCR5-
JUNB	-0.617481	0.466	0.727	2.80931e-05	7d	B_CXCR5-
MS4A1	0.425708	0.973	0.983	3.01456e-05	7d	B_CXCR5-
GOLGA8B	2.19935	0.326	0.143	3.02968e-05	7d	B_CXCR5-
MX2	1.93535	0.31	0.123	3.22397e-05	7d	B_CXCR5-
OGA	1.42103	0.518	0.348	3.28402e-05	7d	B_CXCR5-
RPL14	-0.372927	0.86	0.966	3.46828e-05	7d	B_CXCR5-
SSR2	-0.763586	0.315	0.57	3.50863e-05	7d	B_CXCR5-
EIF3K	-0.655112	0.482	0.713	3.6329e-05	7d	B_CXCR5-
MTRNR2L8	0.821628	0.892	0.945	3.94877e-05	7d	B_CXCR5-
CLIC1	-0.729936	0.431	0.679	5.10851e-05	7d	B_CXCR5-
RPL36AL	-0.642107	0.496	0.737	5.41717e-05	7d	B_CXCR5-
LUC7L3	1.13138	0.725	0.642	6.22358e-05	7d	B_CXCR5-
BPTF	1.15063	0.644	0.515	6.52844e-05	7d	B_CXCR5-
JUND	-0.616442	0.79	0.959	6.67948e-05	7d	B_CXCR5-
EIF1	-0.429514	0.838	0.973	6.74248e-05	7d	B_CXCR5-
SMG1	1.35184	0.509	0.334	7.45203e-05	7d	B_CXCR5-
PCDH9	1.62699	0.526	0.362	7.69478e-05	7d	B_CXCR5-
DDX17	1.08535	0.752	0.71	8.33641e-05	7d	B_CXCR5-
HERC5	4.07588	0.135	0.01	8.48978e-05	7d	B_CXCR5-
TUT4	1.35009	0.582	0.44	9.28118e-05	7d	B_CXCR5-
RPS20	-0.409866	0.776	0.939	9.49626e-05	7d	B_CXCR5-
VPS13C	1.4818	0.593	0.488	0.000121108	7d	B_CXCR5-
RPL22L1	-0.895138	0.361	0.577	0.000131593	7d	B_CXCR5-
COX7C	-0.593561	0.593	0.829	0.000148565	7d	B_CXCR5-
SNX29	1.78217	0.453	0.29	0.000175301	7d	B_CXCR5-
LAPTM5	-0.558982	0.658	0.857	0.000176318	7d	B_CXCR5-
SP110	1.04472	0.677	0.666	0.000187815	7d	B_CXCR5-
MT-ND1	-0.292689	0.97	0.99	0.000205362	7d	B_CXCR5-
SMARCA4	2.24905	0.253	0.089	0.000226353	7d	B_CXCR5-
PPP3CA	1.38452	0.434	0.242	0.000239271	7d	B_CXCR5-
IFIT1	3.72383	0.135	0.014	0.000252794	7d	B_CXCR5-
SRRM2	0.94415	0.725	0.662	0.000289505	7d	B_CXCR5-
RPL13A	-0.298494	0.962	0.993	0.000351896	7d	B_CXCR5-
SP100	1.04022	0.674	0.567	0.000376961	7d	B_CXCR5-
STX7	1.0391	0.677	0.546	0.000416552	7d	B_CXCR5-
TCF25	1.25061	0.612	0.495	0.000421011	7d	B_CXCR5-
CCNI	-0.535699	0.534	0.785	0.000483548	7d	B_CXCR5-
ZEB2	0.998955	0.65	0.498	0.000499567	7d	B_CXCR5-
UQCR11	-0.799158	0.313	0.532	0.000565266	7d	B_CXCR5-
NDUFA4	-0.563646	0.345	0.587	0.000567129	7d	B_CXCR5-
NKTR	1.35465	0.596	0.498	0.000603035	7d	B_CXCR5-
ATP5MC3	-0.882188	0.275	0.485	0.000688012	7d	B_CXCR5-
ZFC3H1	1.94003	0.377	0.225	0.000713314	7d	B_CXCR5-
HNRNPU	0.8089	0.768	0.713	0.000728785	7d	B_CXCR5-
ARPC1B	-0.700279	0.35	0.587	0.000802829	7d	B_CXCR5-
TNRC6B	1.22358	0.609	0.498	0.000837552	7d	B_CXCR5-
RABEP1	1.63622	0.396	0.229	0.000929269	7d	B_CXCR5-
SH3BGRL3	-0.548731	0.499	0.758	0.000984136	7d	B_CXCR5-
SERP1	-0.768367	0.361	0.573	0.00100403	7d	B_CXCR5-
TMED2	-1.41723	0.092	0.253	0.00100932	7d	B_CXCR5-
TCL1A	-0.535049	0.671	0.843	0.00107737	7d	B_CXCR5-
SERF2	-0.461492	0.65	0.877	0.00112259	7d	B_CXCR5-
SON	0.820025	0.779	0.754	0.001314	7d	B_CXCR5-
CHD9	1.20079	0.547	0.406	0.00133773	7d	B_CXCR5-
COX7A2	-0.764055	0.372	0.584	0.00145826	7d	B_CXCR5-
RPL38	-0.351403	0.819	0.956	0.00153996	7d	B_CXCR5-
CALM1	-0.582131	0.536	0.765	0.00157489	7d	B_CXCR5-
HLA-B	-0.288945	0.908	0.98	0.00181409	7d	B_CXCR5-
DGKD	1.37583	0.515	0.375	0.0018544	7d	B_CXCR5-
NFKBIA	-0.954559	0.294	0.502	0.00195002	7d	B_CXCR5-
EIF3D	-0.645628	0.342	0.567	0.00202983	7d	B_CXCR5-
CALM2	-0.550552	0.399	0.659	0.00214621	7d	B_CXCR5-
RSAD2	4.61308	0.1	0.003	0.00219848	7d	B_CXCR5-
BRK1	-0.806878	0.286	0.512	0.0025168	7d	B_CXCR5-
RPL28	-0.279822	0.954	0.997	0.00258524	7d	B_CXCR5-
HSH2D	1.61638	0.345	0.181	0.00262285	7d	B_CXCR5-
SF3B1	1.0659	0.59	0.461	0.00278791	7d	B_CXCR5-
ADAR	1.32882	0.45	0.29	0.0028001	7d	B_CXCR5-
C4orf3	-0.741479	0.283	0.495	0.00298087	7d	B_CXCR5-
ACTG1	-0.43424	0.69	0.877	0.00310887	7d	B_CXCR5-
RPS26	-0.389681	0.763	0.942	0.00335171	7d	B_CXCR5-
DAD1	-0.885807	0.218	0.403	0.00343639	7d	B_CXCR5-
RPS11	-0.311908	0.919	0.986	0.00344969	7d	B_CXCR5-
ZFAS1	-0.492172	0.453	0.71	0.00359555	7d	B_CXCR5-
AKAP9	1.15465	0.59	0.485	0.00407663	7d	B_CXCR5-
AFF3	1.08225	0.666	0.573	0.0042249	7d	B_CXCR5-
SLC25A5	-0.616011	0.394	0.611	0.00500017	7d	B_CXCR5-
SSR4	-0.614717	0.375	0.608	0.00507365	7d	B_CXCR5-
MYL6	-0.466559	0.609	0.833	0.00545961	7d	B_CXCR5-
ATP5PO	-0.726621	0.28	0.488	0.00642367	7d	B_CXCR5-
DDX60L	1.80065	0.245	0.099	0.00666578	7d	B_CXCR5-
UBL5	-0.561455	0.375	0.604	0.00749481	7d	B_CXCR5-
FXYD5	-0.538086	0.288	0.515	0.00782807	7d	B_CXCR5-
COTL1	-0.699259	0.296	0.505	0.00842186	7d	B_CXCR5-
WWC3	1.91791	0.237	0.096	0.00883899	7d	B_CXCR5-
ZRANB2	1.29933	0.542	0.427	0.0102708	7d	B_CXCR5-
CALHM6	-1.36907	0.086	0.225	0.010772	7d	B_CXCR5-
UXT	-0.42692	0.348	0.584	0.0107856	7d	B_CXCR5-
DNAJC10	1.20848	0.474	0.338	0.0108405	7d	B_CXCR5-
ARID4B	0.994266	0.58	0.468	0.0117423	7d	B_CXCR5-
PKN2	1.73231	0.348	0.201	0.0119297	7d	B_CXCR5-
TYMP	1.39913	0.34	0.177	0.0122521	7d	B_CXCR5-
PRPF4B	1.01912	0.598	0.474	0.0133488	7d	B_CXCR5-
MDM4	0.85154	0.685	0.601	0.0137816	7d	B_CXCR5-
TRIR	-0.417864	0.42	0.645	0.0151463	7d	B_CXCR5-
COPS9	-0.728684	0.175	0.352	0.0152864	7d	B_CXCR5-
PARP9	2.20649	0.283	0.14	0.0164587	7d	B_CXCR5-
ARRDC3	1.60881	0.264	0.116	0.016642	7d	B_CXCR5-
HLA-DQA1	-0.41824	0.59	0.823	0.0184937	7d	B_CXCR5-
FOS	-0.467631	0.402	0.608	0.0193211	7d	B_CXCR5-
MACF1	1.21171	0.526	0.399	0.0197229	7d	B_CXCR5-
TPR	1.18942	0.574	0.461	0.0202366	7d	B_CXCR5-
XIST	1.09377	0.693	0.648	0.0208285	7d	B_CXCR5-
PGGHG	2.35036	0.162	0.044	0.0211119	7d	B_CXCR5-
HLA-DRB5	-0.726577	0.267	0.461	0.021193	7d	B_CXCR5-
KDM5A	1.49751	0.369	0.218	0.0232427	7d	B_CXCR5-
IFI16	0.846329	0.615	0.522	0.0242864	7d	B_CXCR5-
FCHSD2	1.32672	0.461	0.328	0.0249649	7d	B_CXCR5-
GPR183	-0.995033	0.132	0.287	0.0256849	7d	B_CXCR5-
FAM13B	1.71231	0.261	0.119	0.0262456	7d	B_CXCR5-
SLC25A6	-0.425206	0.569	0.775	0.0264571	7d	B_CXCR5-
HLA-DQB1	-0.331055	0.714	0.915	0.0281018	7d	B_CXCR5-
RPL36A	-0.490399	0.536	0.768	0.0287232	7d	B_CXCR5-
TRA2B	1.02388	0.598	0.478	0.0299011	7d	B_CXCR5-
ICAM3	-0.542986	0.345	0.546	0.0304799	7d	B_CXCR5-
TSTD1	-0.505045	0.291	0.495	0.0320031	7d	B_CXCR5-
NME4	-1.42861	0.043	0.15	0.0324772	7d	B_CXCR5-
AES	-0.516826	0.666	0.85	0.0327021	7d	B_CXCR5-
TAGLN2	-0.523598	0.499	0.689	0.0338445	7d	B_CXCR5-
SLFN5	1.69085	0.183	0.058	0.0347264	7d	B_CXCR5-
MZT2B	-0.589777	0.35	0.556	0.0349817	7d	B_CXCR5-
PRELID1	-0.799968	0.267	0.43	0.0378781	7d	B_CXCR5-
ACTG1	-0.410989	0.8	0.877	0.015414	2m	B_CXCR5-
XAF1	2.04109	0.793	0.387	2.4723e-17	7d	B_memory
IFI44L	3.69722	0.5	0.089	1.63936e-16	7d	B_memory
TPT1	-0.391823	1	1	1.03507e-15	7d	B_memory
MT-ATP6	-0.428602	1	1	1.78605e-13	7d	B_memory
MT-CYB	-0.525231	1	1	4.15079e-11	7d	B_memory
MX1	1.96986	0.679	0.357	4.43599e-10	7d	B_memory
MT-ND3	-0.439483	1	1	4.90147e-10	7d	B_memory
MT-CO3	-0.390784	1	1	8.22045e-10	7d	B_memory
RPS3A	-0.335299	1	1	8.40928e-10	7d	B_memory
ISG15	2.06734	0.771	0.536	8.62785e-10	7d	B_memory
EIF2AK2	1.71811	0.65	0.336	1.46457e-09	7d	B_memory
EPSTI1	1.28988	0.743	0.421	1.27419e-08	7d	B_memory
RPL3	-0.336998	0.993	1	1.41166e-07	7d	B_memory
IFIT3	2.71138	0.343	0.072	1.44112e-07	7d	B_memory
EEF1A1	-0.287744	1	1	8.07134e-07	7d	B_memory
RPL27	-0.333869	0.986	1	2.13682e-06	7d	B_memory
SAMD9L	1.21427	0.736	0.426	3.43169e-06	7d	B_memory
IFI44	3.87474	0.193	0.013	8.78631e-06	7d	B_memory
MT-CO1	-0.311986	1	1	8.90861e-06	7d	B_memory
USP18	3.66431	0.164	0.004	2.31979e-05	7d	B_memory
IFI6	2.03233	0.414	0.149	2.77145e-05	7d	B_memory
MT-ND4	-0.338686	1	1	3.88116e-05	7d	B_memory
BST2	1.04714	0.743	0.485	4.99118e-05	7d	B_memory
OAS1	1.31368	0.629	0.383	6.11712e-05	7d	B_memory
EEF1B2	-0.394941	0.964	1	7.93932e-05	7d	B_memory
PARP9	1.63055	0.436	0.179	0.000181554	7d	B_memory
RSAD2	3.55524	0.164	0.013	0.000449103	7d	B_memory
RPS10	-0.405563	0.979	1	0.00135395	7d	B_memory
TYMP	1.13822	0.671	0.485	0.00160156	7d	B_memory
RPS6	-0.259646	1	1	0.00196247	7d	B_memory
TRIM22	0.995863	0.643	0.451	0.00415418	7d	B_memory
OAS2	2.07267	0.343	0.132	0.00500122	7d	B_memory
ISG20	0.583887	0.936	0.881	0.0157184	7d	B_memory
MT-ND1	-0.292404	1	1	0.0209762	7d	B_memory
RPL4	-0.318928	0.971	1	0.033503	7d	B_memory
SLFN5	2.25896	0.193	0.043	0.0347727	7d	B_memory
RPS10	-0.284744	0.997	1	0.00493319	2m	B_memory
MT-ND4	-0.79562	1	1	0.00111876	7d	B_ISGhi
MT-ATP6	-0.701855	1	1	0.00258603	7d	B_ISGhi
IFI44L	2.25897	0.861	0.474	0.00818498	7d	B_ISGhi
XAF1	1.58845	1	0.684	0.0191022	7d	B_ISGhi
RPL3	-0.616709	1	1	0.0279537	7d	B_ISGhi
MT-CO3	-0.626121	1	1	0.0295119	7d	B_ISGhi
MT-ND1	-0.753154	1	1	0.0366219	7d	B_ISGhi

## Sheet: CD4 T Cell DEGs
gene	avg_log2FC	pct.1	pct.2	p_val_adj	time_point	cluster
IFI44L	3.87628	0.444	0.06	0	7d	CD4_T_naive
RPS27A	-0.294899	0.986	1	0	7d	CD4_T_naive
EEF1B2	-0.473601	0.947	0.998	0	7d	CD4_T_naive
RPS3A	-0.418973	0.992	1	0	7d	CD4_T_naive
RPS23	-0.293035	0.98	1	0	7d	CD4_T_naive
RPS10	-0.52332	0.938	0.997	0	7d	CD4_T_naive
EEF1A1	-0.315408	0.999	1	0	7d	CD4_T_naive
RPS3	-0.324623	0.976	1	0	7d	CD4_T_naive
RPL21	-0.304949	0.975	1	0	7d	CD4_T_naive
TPT1	-0.479511	0.996	1	0	7d	CD4_T_naive
RPS15A	-0.334304	0.973	1	0	7d	CD4_T_naive
XAF1	2.07224	0.495	0.209	0	7d	CD4_T_naive
RPS21	-0.353306	0.971	1	0	7d	CD4_T_naive
RPS16	-0.317311	0.972	1	0	7d	CD4_T_naive
RPL3	-0.3401	0.986	1	0	7d	CD4_T_naive
MT-ATP6	-0.291186	1	1	7.15614e-273	7d	CD4_T_naive
RPL9	-0.288394	0.967	1	5.83091e-269	7d	CD4_T_naive
MT-CYB	-0.361819	0.999	1	2.95962e-265	7d	CD4_T_naive
RPL27	-0.322227	0.958	0.999	4.56205e-260	7d	CD4_T_naive
RPS8	-0.258837	0.996	1	1.81857e-256	7d	CD4_T_naive
MX1	2.28012	0.323	0.1	6.17236e-250	7d	CD4_T_naive
RPL39	-0.273745	0.978	1	1.23989e-246	7d	CD4_T_naive
RPL4	-0.387774	0.949	0.997	4.83165e-243	7d	CD4_T_naive
RPS4X	-0.282164	0.98	1	3.18697e-234	7d	CD4_T_naive
RPS2	-0.25196	0.993	1	2.19304e-229	7d	CD4_T_naive
RPS5	-0.305015	0.961	0.999	6.33191e-221	7d	CD4_T_naive
RPL6	-0.264691	0.986	1	1.91639e-220	7d	CD4_T_naive
TOMM7	-0.411786	0.914	0.99	1.82382e-217	7d	CD4_T_naive
RPL5	-0.302478	0.965	0.999	1.9956e-216	7d	CD4_T_naive
MT-ND4	-0.291126	0.998	1	1.77009e-211	7d	CD4_T_naive
RPL26	-0.271786	0.967	1	1.16575e-206	7d	CD4_T_naive
RPS7	-0.270298	0.97	1	1.55264e-206	7d	CD4_T_naive
ISG15	1.53064	0.579	0.398	3.01028e-197	7d	CD4_T_naive
RPS13	-0.268627	0.954	0.999	6.85613e-190	7d	CD4_T_naive
LY6E	1.18975	0.581	0.417	1.74239e-169	7d	CD4_T_naive
RPL7	-0.256963	0.96	0.999	6.70998e-149	7d	CD4_T_naive
EIF2AK2	1.58818	0.341	0.173	6.39471e-135	7d	CD4_T_naive
EIF3L	-0.613098	0.568	0.752	7.26986e-134	7d	CD4_T_naive
OAS1	2.63404	0.132	0.022	2.28544e-133	7d	CD4_T_naive
IFI6	1.60296	0.361	0.196	5.73302e-130	7d	CD4_T_naive
IFI44	2.33129	0.147	0.034	2.23003e-120	7d	CD4_T_naive
NFKBIA	0.587069	0.826	0.825	1.69468e-107	7d	CD4_T_naive
IRF7	1.50842	0.263	0.125	1.23311e-101	7d	CD4_T_naive
HBB	2.08848	0.239	0.117	2.99926e-94	7d	CD4_T_naive
SP100	1.02017	0.476	0.345	9.50658e-87	7d	CD4_T_naive
EPSTI1	1.38603	0.239	0.117	3.51501e-84	7d	CD4_T_naive
COMMD6	-0.34627	0.78	0.89	1.43777e-74	7d	CD4_T_naive
DDX60	1.68887	0.174	0.073	6.46002e-74	7d	CD4_T_naive
TSC22D3	-0.325774	0.873	0.964	2.2221e-66	7d	CD4_T_naive
PIM3	1.011	0.323	0.205	3.41182e-65	7d	CD4_T_naive
ADAR	0.852636	0.466	0.357	1.46956e-62	7d	CD4_T_naive
MALAT1	0.269666	1	1	1.28465e-58	7d	CD4_T_naive
MYL12A	0.330871	0.871	0.895	1.41245e-56	7d	CD4_T_naive
XIST	0.763217	0.716	0.621	4.48874e-56	7d	CD4_T_naive
GZMA	-0.741635	0.192	0.312	2.81943e-55	7d	CD4_T_naive
HIST1H4C	-0.417192	0.531	0.671	7.15746e-55	7d	CD4_T_naive
RNF213	0.976336	0.672	0.603	1.24517e-53	7d	CD4_T_naive
LTB	0.271395	0.965	0.989	6.02784e-52	7d	CD4_T_naive
RPS4Y1	-0.986731	0.076	0.16	9.05438e-47	7d	CD4_T_naive
CENPK	-0.68903	0.102	0.196	1.46981e-45	7d	CD4_T_naive
GADD45B	0.7753	0.366	0.264	1.02313e-44	7d	CD4_T_naive
PRRC2C	0.606711	0.761	0.716	6.8015e-44	7d	CD4_T_naive
PIM1	0.732632	0.429	0.338	5.57303e-42	7d	CD4_T_naive
IER2	0.360708	0.703	0.638	8.92263e-41	7d	CD4_T_naive
SP110	0.654363	0.505	0.427	1.00987e-38	7d	CD4_T_naive
ANXA1	-0.368836	0.54	0.654	7.34902e-38	7d	CD4_T_naive
HBA2	1.40758	0.155	0.085	6.97529e-37	7d	CD4_T_naive
BCL2	0.733124	0.415	0.328	6.65528e-36	7d	CD4_T_naive
PARP9	1.36255	0.155	0.086	1.00604e-34	7d	CD4_T_naive
VIM	0.291955	0.848	0.878	1.20061e-33	7d	CD4_T_naive
BST2	0.903218	0.204	0.128	1.63162e-33	7d	CD4_T_naive
IFI16	0.753382	0.394	0.315	4.10049e-32	7d	CD4_T_naive
SAMD9L	1.22305	0.162	0.095	2.11966e-31	7d	CD4_T_naive
OAS2	1.14756	0.127	0.066	2.26766e-31	7d	CD4_T_naive
CORO1A	0.269173	0.895	0.908	3.90665e-31	7d	CD4_T_naive
PTGIR	0.946954	0.228	0.153	1.68658e-30	7d	CD4_T_naive
TAF1D	0.518489	0.585	0.525	3.08016e-30	7d	CD4_T_naive
LUC7L3	0.611461	0.655	0.604	3.82876e-30	7d	CD4_T_naive
IER5	0.497777	0.436	0.353	8.5941e-30	7d	CD4_T_naive
PIM2	0.676406	0.331	0.252	1.13439e-28	7d	CD4_T_naive
TRAT1	0.484243	0.533	0.475	2.9677e-28	7d	CD4_T_naive
MX2	0.948845	0.217	0.146	8.20307e-28	7d	CD4_T_naive
MT2A	0.666178	0.333	0.252	1.7787e-27	7d	CD4_T_naive
RIPOR2	0.378691	0.845	0.836	3.29334e-27	7d	CD4_T_naive
UTRN	1.37703	0.353	0.284	8.11056e-27	7d	CD4_T_naive
CYLD	0.46691	0.636	0.599	1.6207e-25	7d	CD4_T_naive
FUS	0.389034	0.806	0.794	1.94769e-25	7d	CD4_T_naive
SMCHD1	0.772173	0.598	0.548	2.28721e-25	7d	CD4_T_naive
IFI35	0.972604	0.158	0.096	3.69343e-25	7d	CD4_T_naive
HNRNPDL	0.308402	0.806	0.786	5.95038e-25	7d	CD4_T_naive
TRIM22	1.03726	0.205	0.141	3.58381e-24	7d	CD4_T_naive
PARP14	1.51738	0.18	0.12	3.70286e-24	7d	CD4_T_naive
RSRP1	0.452134	0.665	0.631	3.96054e-24	7d	CD4_T_naive
HNRNPA2B1	0.264024	0.919	0.922	5.37516e-24	7d	CD4_T_naive
UPP1	0.707269	0.27	0.199	5.833e-24	7d	CD4_T_naive
GPBP1	0.479864	0.568	0.52	7.60052e-24	7d	CD4_T_naive
DRAP1	0.378192	0.629	0.586	2.21593e-23	7d	CD4_T_naive
WHAMM	0.693212	0.312	0.243	2.60587e-23	7d	CD4_T_naive
HNRNPA3	0.38205	0.705	0.681	3.38258e-23	7d	CD4_T_naive
SRRM2	0.579137	0.648	0.606	4.99054e-23	7d	CD4_T_naive
STK17B	0.284278	0.817	0.81	5.50593e-23	7d	CD4_T_naive
CHURC1	0.389107	0.584	0.539	9.35761e-23	7d	CD4_T_naive
SON	0.353487	0.85	0.834	1.27821e-22	7d	CD4_T_naive
EIF4A2	0.29233	0.779	0.772	3.53806e-22	7d	CD4_T_naive
HNRNPU	0.355162	0.789	0.774	7.78592e-22	7d	CD4_T_naive
PNN	0.414423	0.705	0.686	1.10432e-21	7d	CD4_T_naive
IFITM1	0.636656	0.281	0.214	2.06671e-21	7d	CD4_T_naive
ARGLU1	0.40901	0.78	0.757	2.27032e-21	7d	CD4_T_naive
TTN	2.16179	0.191	0.133	2.45322e-21	7d	CD4_T_naive
USP15	0.57199	0.596	0.553	5.81848e-21	7d	CD4_T_naive
ZRANB2	0.63924	0.516	0.463	5.95405e-21	7d	CD4_T_naive
SATB1	0.455724	0.637	0.597	6.82053e-21	7d	CD4_T_naive
TSPO	-0.361313	0.29	0.376	1.04205e-20	7d	CD4_T_naive
S100A6	0.277108	0.778	0.777	1.32915e-20	7d	CD4_T_naive
CDKN2D	0.512098	0.42	0.358	1.50112e-20	7d	CD4_T_naive
HSP90AB1	0.25137	0.831	0.86	2.51394e-20	7d	CD4_T_naive
RHOH	0.386755	0.584	0.536	4.66895e-20	7d	CD4_T_naive
FOS	-0.278049	0.642	0.727	5.44308e-20	7d	CD4_T_naive
SAMD9	0.841382	0.261	0.197	6.76015e-20	7d	CD4_T_naive
UBALD2	0.381801	0.624	0.59	2.96466e-19	7d	CD4_T_naive
ZFC3H1	1.0874	0.238	0.18	3.48839e-19	7d	CD4_T_naive
PGGHG	1.49993	0.309	0.255	1.63555e-18	7d	CD4_T_naive
DDX21	0.444517	0.545	0.504	2.21166e-18	7d	CD4_T_naive
IRF9	0.566349	0.333	0.267	4.04155e-18	7d	CD4_T_naive
SFPQ	0.426646	0.64	0.621	4.71129e-18	7d	CD4_T_naive
HLA-F	0.372472	0.574	0.53	1.26826e-17	7d	CD4_T_naive
HSPA5	0.470367	0.454	0.403	1.84682e-17	7d	CD4_T_naive
FAM118A	0.614363	0.255	0.194	5.44684e-17	7d	CD4_T_naive
PNISR	0.280725	0.886	0.883	7.10838e-17	7d	CD4_T_naive
C19orf66	0.733678	0.217	0.161	3.54013e-16	7d	CD4_T_naive
ARL6IP5	0.286121	0.675	0.659	4.25488e-16	7d	CD4_T_naive
AKAP13	0.473455	0.544	0.494	4.59853e-16	7d	CD4_T_naive
BDP1	0.723887	0.378	0.323	5.09851e-16	7d	CD4_T_naive
RBX1	0.41149	0.444	0.391	5.28191e-16	7d	CD4_T_naive
DDX60L	1.07982	0.142	0.095	5.50605e-16	7d	CD4_T_naive
EIF5A	0.33223	0.643	0.632	5.73497e-16	7d	CD4_T_naive
ANKRD11	0.659079	0.582	0.548	1.0199e-15	7d	CD4_T_naive
DDX17	0.616808	0.704	0.678	1.7388e-15	7d	CD4_T_naive
PRPF4B	0.742193	0.459	0.414	2.75311e-15	7d	CD4_T_naive
ADTRP	0.555508	0.254	0.195	2.81734e-15	7d	CD4_T_naive
NSD3	0.447479	0.598	0.561	5.72503e-15	7d	CD4_T_naive
SF3B1	0.525855	0.589	0.554	6.97065e-15	7d	CD4_T_naive
CCDC85B	0.405705	0.458	0.408	7.88803e-15	7d	CD4_T_naive
RSRC2	0.39703	0.522	0.478	9.0498e-15	7d	CD4_T_naive
RAB11FIP1	0.805768	0.124	0.08	1.76218e-14	7d	CD4_T_naive
FAM13A	0.869899	0.142	0.096	2.66397e-14	7d	CD4_T_naive
DGKA	0.700397	0.435	0.389	3.11057e-14	7d	CD4_T_naive
ADD3	0.31941	0.673	0.652	3.93399e-14	7d	CD4_T_naive
ARRDC3	0.700757	0.236	0.183	4.25044e-14	7d	CD4_T_naive
NFKBID	0.899951	0.103	0.063	5.73442e-14	7d	CD4_T_naive
STAT1	0.527412	0.363	0.299	6.04723e-14	7d	CD4_T_naive
TNFSF10	0.614286	0.234	0.18	6.63458e-14	7d	CD4_T_naive
LEF1	0.358	0.699	0.679	9.90561e-14	7d	CD4_T_naive
KBTBD6	-0.468246	0.136	0.193	1.03853e-13	7d	CD4_T_naive
LAP3	0.714992	0.164	0.116	1.37329e-13	7d	CD4_T_naive
GIMAP4	0.427911	0.448	0.396	1.91108e-13	7d	CD4_T_naive
PARP10	0.851885	0.185	0.137	2.20729e-13	7d	CD4_T_naive
SRSF11	0.566189	0.524	0.489	3.64678e-13	7d	CD4_T_naive
IGKC	0.75286	0.216	0.167	6.09704e-13	7d	CD4_T_naive
SERBP1	0.264638	0.725	0.719	7.24407e-13	7d	CD4_T_naive
HNRNPH1	0.452311	0.639	0.611	8.90681e-13	7d	CD4_T_naive
ISG20	0.327634	0.563	0.529	1.04372e-12	7d	CD4_T_naive
CDK6	0.578216	0.23	0.178	1.33978e-12	7d	CD4_T_naive
TCF25	0.553048	0.586	0.558	1.46124e-12	7d	CD4_T_naive
MAL	0.327519	0.594	0.561	2.68341e-12	7d	CD4_T_naive
BPTF	0.537978	0.522	0.486	3.20804e-12	7d	CD4_T_naive
EPB41	0.363636	0.697	0.677	3.55678e-12	7d	CD4_T_naive
MGST3	-0.363565	0.164	0.219	2.30053e-11	7d	CD4_T_naive
CALR	0.362112	0.575	0.55	3.68538e-11	7d	CD4_T_naive
EIF5	0.344336	0.575	0.548	4.22585e-11	7d	CD4_T_naive
GOLGA8B	1.66802	0.16	0.12	4.35501e-11	7d	CD4_T_naive
C6orf62	0.473749	0.331	0.282	5.73409e-11	7d	CD4_T_naive
VAMP2	0.267261	0.668	0.661	7.02772e-11	7d	CD4_T_naive
KMT2E	0.383802	0.567	0.54	7.88141e-11	7d	CD4_T_naive
MRPS18B	0.536235	0.204	0.156	9.13987e-11	7d	CD4_T_naive
SAMD3	0.540621	0.342	0.295	1.58215e-10	7d	CD4_T_naive
NKTR	0.709567	0.515	0.484	1.99969e-10	7d	CD4_T_naive
ATF4	0.33424	0.483	0.439	2.06412e-10	7d	CD4_T_naive
ARL14EP	0.599135	0.214	0.168	2.35185e-10	7d	CD4_T_naive
SHISA5	0.447955	0.31	0.264	2.54382e-10	7d	CD4_T_naive
RBM25	0.399389	0.613	0.592	3.0083e-10	7d	CD4_T_naive
PHF20L1	0.525057	0.332	0.284	3.18128e-10	7d	CD4_T_naive
SLFN5	0.433172	0.472	0.437	3.52251e-10	7d	CD4_T_naive
MAP3K1	0.644758	0.306	0.26	3.55016e-10	7d	CD4_T_naive
ATM	0.469521	0.709	0.698	6.45501e-10	7d	CD4_T_naive
MYCBP2	0.530107	0.552	0.526	6.75788e-10	7d	CD4_T_naive
CHD1	0.517786	0.378	0.336	1.57444e-09	7d	CD4_T_naive
ANKRD12	0.368835	0.629	0.61	2.23059e-09	7d	CD4_T_naive
AKAP9	0.64579	0.473	0.443	2.63505e-09	7d	CD4_T_naive
ANKRD36C	1.39952	0.18	0.142	2.71347e-09	7d	CD4_T_naive
NIN	0.66161	0.273	0.228	2.93373e-09	7d	CD4_T_naive
CLEC2D	0.35093	0.693	0.687	3.2554e-09	7d	CD4_T_naive
HSP90B1	0.372652	0.448	0.403	3.26135e-09	7d	CD4_T_naive
PRPF40A	0.511933	0.396	0.356	4.57906e-09	7d	CD4_T_naive
PSIP1	0.314	0.592	0.561	4.63253e-09	7d	CD4_T_naive
IL23A	0.591983	0.137	0.099	4.96488e-09	7d	CD4_T_naive
ASH1L	0.741224	0.337	0.299	8.17586e-09	7d	CD4_T_naive
SRSF10	0.366613	0.537	0.511	8.21045e-09	7d	CD4_T_naive
CD164	0.403011	0.385	0.345	9.35012e-09	7d	CD4_T_naive
TCEA3	0.655942	0.126	0.089	9.63572e-09	7d	CD4_T_naive
TUT4	0.637175	0.485	0.457	9.69685e-09	7d	CD4_T_naive
NOC3L	0.824798	0.12	0.084	1.05386e-08	7d	CD4_T_naive
ANKRD36	1.14047	0.13	0.094	1.08155e-08	7d	CD4_T_naive
MUC20-OT1	0.657039	0.2	0.159	1.18005e-08	7d	CD4_T_naive
ARID4B	0.387605	0.584	0.562	1.4226e-08	7d	CD4_T_naive
CCND3	0.285145	0.553	0.518	1.843e-08	7d	CD4_T_naive
CAPN2	0.694967	0.122	0.086	2.06741e-08	7d	CD4_T_naive
ATRX	0.571072	0.511	0.482	3.12125e-08	7d	CD4_T_naive
NT5C3A	0.535979	0.232	0.19	3.241e-08	7d	CD4_T_naive
CNBP	0.261164	0.617	0.601	3.40602e-08	7d	CD4_T_naive
BOD1L1	0.526341	0.487	0.453	3.83305e-08	7d	CD4_T_naive
ZNF207	0.532774	0.449	0.417	4.2332e-08	7d	CD4_T_naive
TNRC6B	0.326064	0.691	0.673	4.34586e-08	7d	CD4_T_naive
DHX36	0.452471	0.478	0.448	4.90521e-08	7d	CD4_T_naive
EPHA1-AS1	-0.278339	0.079	0.115	1.01366e-07	7d	CD4_T_naive
GLUL	0.660786	0.121	0.088	1.20599e-07	7d	CD4_T_naive
PHF11	0.572794	0.216	0.176	1.41742e-07	7d	CD4_T_naive
MDM4	0.471986	0.506	0.478	1.60026e-07	7d	CD4_T_naive
TRAF3IP3	0.272243	0.738	0.736	1.74121e-07	7d	CD4_T_naive
CCSER2	0.435483	0.386	0.346	2.02412e-07	7d	CD4_T_naive
TTC39C	0.529498	0.259	0.219	2.38367e-07	7d	CD4_T_naive
OGA	0.668071	0.32	0.283	2.38393e-07	7d	CD4_T_naive
TPR	0.50908	0.554	0.534	2.60666e-07	7d	CD4_T_naive
LARS	0.557618	0.314	0.276	4.08797e-07	7d	CD4_T_naive
NLRP1	1.009	0.219	0.182	4.35774e-07	7d	CD4_T_naive
NMI	0.497667	0.244	0.205	4.76925e-07	7d	CD4_T_naive
GOLGA4	0.677392	0.309	0.269	5.53355e-07	7d	CD4_T_naive
CHD7	0.73868	0.258	0.22	5.56744e-07	7d	CD4_T_naive
ARHGEF3	0.607575	0.165	0.128	5.92274e-07	7d	CD4_T_naive
PSMB8	0.27603	0.517	0.488	6.13852e-07	7d	CD4_T_naive
NEAT1	0.505903	0.473	0.433	6.3411e-07	7d	CD4_T_naive
EIF4A1	0.391421	0.429	0.395	6.79481e-07	7d	CD4_T_naive
H2AFZ	0.26436	0.564	0.546	8.52708e-07	7d	CD4_T_naive
ORMDL3	0.497641	0.193	0.154	9.9542e-07	7d	CD4_T_naive
RASGRP1	0.354852	0.454	0.425	1.03192e-06	7d	CD4_T_naive
PRKX	0.563795	0.2	0.162	1.12843e-06	7d	CD4_T_naive
DTX3L	0.763725	0.103	0.073	1.61356e-06	7d	CD4_T_naive
BUD31	0.357979	0.324	0.285	1.61376e-06	7d	CD4_T_naive
DDIT4	-0.323507	0.169	0.213	1.75493e-06	7d	CD4_T_naive
PCM1	0.478165	0.47	0.449	1.85449e-06	7d	CD4_T_naive
FLT3LG	0.399976	0.353	0.315	2.06516e-06	7d	CD4_T_naive
ZNF292	0.553954	0.385	0.352	2.29301e-06	7d	CD4_T_naive
GABPB1-AS1	0.450635	0.481	0.451	2.57272e-06	7d	CD4_T_naive
TMX2	0.582608	0.116	0.084	2.59526e-06	7d	CD4_T_naive
RNPC3	0.993509	0.161	0.128	3.178e-06	7d	CD4_T_naive
ZCCHC2	0.710192	0.124	0.093	3.98444e-06	7d	CD4_T_naive
PAXBP1	0.814496	0.169	0.135	4.38039e-06	7d	CD4_T_naive
TCERG1	0.718853	0.18	0.145	4.38544e-06	7d	CD4_T_naive
ARHGEF1	0.470667	0.581	0.567	5.07505e-06	7d	CD4_T_naive
STAT2	0.969069	0.131	0.1	7.31667e-06	7d	CD4_T_naive
ICOS	0.444016	0.244	0.206	8.66028e-06	7d	CD4_T_naive
SCAF11	0.381096	0.496	0.471	1.06006e-05	7d	CD4_T_naive
MRPS18C	0.455268	0.214	0.176	1.12241e-05	7d	CD4_T_naive
CHD6	0.658459	0.262	0.228	1.12766e-05	7d	CD4_T_naive
BRD2	0.359011	0.379	0.343	1.20121e-05	7d	CD4_T_naive
PSME2	0.260323	0.575	0.554	1.20742e-05	7d	CD4_T_naive
HELB	0.615095	0.264	0.228	1.24778e-05	7d	CD4_T_naive
U2SURP	0.415158	0.451	0.426	1.27572e-05	7d	CD4_T_naive
MBNL1	0.332124	0.652	0.646	1.34212e-05	7d	CD4_T_naive
GNG8	0.545816	0.102	0.072	1.34283e-05	7d	CD4_T_naive
DDX24	0.464113	0.483	0.461	1.40143e-05	7d	CD4_T_naive
MLLT3	0.432444	0.372	0.34	1.41077e-05	7d	CD4_T_naive
SMG1	0.689967	0.351	0.323	1.5066e-05	7d	CD4_T_naive
VPS13C	0.736356	0.319	0.288	1.55065e-05	7d	CD4_T_naive
ABLIM1	0.318675	0.548	0.532	1.58231e-05	7d	CD4_T_naive
KIAA1109	1.00588	0.146	0.116	2.6709e-05	7d	CD4_T_naive
SNX6	0.371843	0.384	0.352	3.14092e-05	7d	CD4_T_naive
TAOK3	0.488923	0.351	0.316	3.18718e-05	7d	CD4_T_naive
MCM7	0.69489	0.157	0.124	3.20658e-05	7d	CD4_T_naive
IFRD1	0.389313	0.246	0.207	3.39952e-05	7d	CD4_T_naive
IK	0.316236	0.443	0.412	4.10799e-05	7d	CD4_T_naive
SENP7	0.588142	0.325	0.294	4.12334e-05	7d	CD4_T_naive
N4BP2L2	0.286069	0.742	0.745	4.16974e-05	7d	CD4_T_naive
DEF6	0.558125	0.272	0.237	4.43726e-05	7d	CD4_T_naive
ILF3	0.584822	0.362	0.336	4.75349e-05	7d	CD4_T_naive
EIF3A	0.412541	0.428	0.404	4.99523e-05	7d	CD4_T_naive
CHMP5	0.457205	0.195	0.16	5.49919e-05	7d	CD4_T_naive
EPC1	0.307707	0.578	0.565	6.00039e-05	7d	CD4_T_naive
HELZ	0.655946	0.227	0.193	6.15112e-05	7d	CD4_T_naive
CMTM8	0.454722	0.149	0.117	6.18163e-05	7d	CD4_T_naive
PLCG2	1.12999	0.25	0.218	6.38437e-05	7d	CD4_T_naive
HNRNPR	0.30271	0.495	0.474	7.05456e-05	7d	CD4_T_naive
LCP1	0.270339	0.523	0.498	8.40481e-05	7d	CD4_T_naive
RASGRP2	0.40798	0.478	0.451	8.86822e-05	7d	CD4_T_naive
SNHG19	-0.345532	0.084	0.114	0.000112093	7d	CD4_T_naive
DDX42	0.710469	0.19	0.158	0.000114527	7d	CD4_T_naive
SNRNP70	0.804995	0.328	0.301	0.000133094	7d	CD4_T_naive
KNOP1	0.682209	0.158	0.127	0.000192949	7d	CD4_T_naive
SLC50A1	0.602082	0.103	0.076	0.000221567	7d	CD4_T_naive
SIN3A	0.526776	0.161	0.129	0.000228756	7d	CD4_T_naive
KMT2A	0.560503	0.397	0.37	0.000229557	7d	CD4_T_naive
PHC3	0.562054	0.254	0.221	0.0002303	7d	CD4_T_naive
EEF1E1	0.430123	0.174	0.142	0.000236438	7d	CD4_T_naive
BIRC3	0.278023	0.415	0.38	0.000251433	7d	CD4_T_naive
KIF5B	0.347676	0.378	0.345	0.000251935	7d	CD4_T_naive
PRMT2	0.302784	0.729	0.733	0.000263307	7d	CD4_T_naive
CCT8	0.287179	0.455	0.429	0.00026623	7d	CD4_T_naive
USP34	0.677253	0.311	0.283	0.000280626	7d	CD4_T_naive
UBE2L3	0.260752	0.41	0.377	0.000281559	7d	CD4_T_naive
WAC	0.389018	0.359	0.327	0.000285228	7d	CD4_T_naive
PNPT1	0.632949	0.132	0.103	0.000307414	7d	CD4_T_naive
ARRDC2	0.355829	0.335	0.301	0.000309824	7d	CD4_T_naive
TRIM38	0.542442	0.217	0.184	0.000313597	7d	CD4_T_naive
SYNE2	0.965325	0.295	0.269	0.000338326	7d	CD4_T_naive
CHD2	0.499001	0.414	0.393	0.00037798	7d	CD4_T_naive
SNHG12	0.513677	0.169	0.137	0.000414297	7d	CD4_T_naive
GCC2	0.350972	0.551	0.53	0.000432457	7d	CD4_T_naive
IL4R	0.68238	0.226	0.196	0.000437708	7d	CD4_T_naive
SHPRH	0.744927	0.198	0.167	0.000441624	7d	CD4_T_naive
B3GNT2	0.548969	0.1	0.074	0.000447546	7d	CD4_T_naive
CITED4	0.485758	0.134	0.106	0.000449028	7d	CD4_T_naive
PSMA3-AS1	0.370596	0.513	0.498	0.000450161	7d	CD4_T_naive
TRIM14	0.635061	0.131	0.103	0.000512766	7d	CD4_T_naive
ITM2C	-0.285941	0.118	0.152	0.000546099	7d	CD4_T_naive
TRIM56	0.703931	0.231	0.2	0.000602851	7d	CD4_T_naive
CWF19L2	0.720086	0.258	0.23	0.000605653	7d	CD4_T_naive
PLP2	0.401958	0.16	0.129	0.000651646	7d	CD4_T_naive
EWSR1	0.561058	0.26	0.229	0.000661401	7d	CD4_T_naive
SNRPD1	0.252862	0.416	0.384	0.000685535	7d	CD4_T_naive
RIF1	0.657944	0.22	0.19	0.000693301	7d	CD4_T_naive
TAPBP	0.312794	0.512	0.498	0.000749209	7d	CD4_T_naive
TRA2B	0.339849	0.538	0.527	0.000754729	7d	CD4_T_naive
HPGD	-0.305495	0.077	0.104	0.00088213	7d	CD4_T_naive
SPTBN1	0.497595	0.434	0.413	0.000940161	7d	CD4_T_naive
TFRC	0.491678	0.125	0.097	0.000977015	7d	CD4_T_naive
DDIT3	0.439905	0.149	0.119	0.000979772	7d	CD4_T_naive
MTDH	0.266373	0.579	0.577	0.00108015	7d	CD4_T_naive
MAPKAPK3	0.476521	0.109	0.083	0.001268	7d	CD4_T_naive
BZW1	0.293677	0.409	0.383	0.00130933	7d	CD4_T_naive
SH2D3A	0.7216	0.104	0.079	0.00161502	7d	CD4_T_naive
GSTK1	0.29453	0.548	0.543	0.00167039	7d	CD4_T_naive
NCOR1	0.476653	0.39	0.366	0.00196578	7d	CD4_T_naive
PPP4R3A	0.483408	0.295	0.262	0.00201485	7d	CD4_T_naive
ABCF1	0.476799	0.263	0.231	0.00207442	7d	CD4_T_naive
ARID5B	0.41683	0.31	0.28	0.00216184	7d	CD4_T_naive
ITGA6	0.459538	0.389	0.364	0.00231581	7d	CD4_T_naive
KAT6A	0.509506	0.304	0.275	0.0024351	7d	CD4_T_naive
REXO2	0.355317	0.265	0.233	0.00252398	7d	CD4_T_naive
ARHGAP30	0.481629	0.386	0.366	0.00253276	7d	CD4_T_naive
CDK12	0.636002	0.229	0.201	0.00257514	7d	CD4_T_naive
N4BP2	0.543131	0.272	0.243	0.00262473	7d	CD4_T_naive
RABGGTB	0.533421	0.171	0.143	0.0027016	7d	CD4_T_naive
PAG1	0.336445	0.488	0.47	0.00278326	7d	CD4_T_naive
ZAP70	0.731207	0.257	0.231	0.00281927	7d	CD4_T_naive
BCLAF1	0.322426	0.577	0.568	0.00286218	7d	CD4_T_naive
TMC8	0.689864	0.323	0.3	0.00305903	7d	CD4_T_naive
PSMD7	0.374134	0.324	0.296	0.00306091	7d	CD4_T_naive
BRD1	0.799934	0.166	0.138	0.00311443	7d	CD4_T_naive
CEP290	0.728223	0.153	0.125	0.0031756	7d	CD4_T_naive
GOLGB1	0.630262	0.275	0.248	0.00320052	7d	CD4_T_naive
DDX39A	0.449592	0.212	0.182	0.00320323	7d	CD4_T_naive
NFKBIB	0.461446	0.122	0.095	0.00328822	7d	CD4_T_naive
YME1L1	0.400545	0.379	0.35	0.00334261	7d	CD4_T_naive
OSER1	0.271741	0.27	0.237	0.0034764	7d	CD4_T_naive
PRPF38B	0.3422	0.502	0.49	0.00367769	7d	CD4_T_naive
ATF7IP	0.63335	0.278	0.255	0.00368959	7d	CD4_T_naive
TWISTNB	0.365941	0.198	0.167	0.00381385	7d	CD4_T_naive
SMC1A	0.510457	0.26	0.23	0.00399571	7d	CD4_T_naive
KDM5A	0.547096	0.326	0.299	0.00409744	7d	CD4_T_naive
EIF5B	0.452524	0.425	0.408	0.0041385	7d	CD4_T_naive
TIA1	0.631544	0.197	0.17	0.00434261	7d	CD4_T_naive
NOP56	0.393276	0.347	0.322	0.00467217	7d	CD4_T_naive
CHD4	0.430364	0.315	0.286	0.00498463	7d	CD4_T_naive
TRABD2A	0.386748	0.445	0.427	0.00502484	7d	CD4_T_naive
LCP2	0.47105	0.254	0.226	0.00525125	7d	CD4_T_naive
MAN1A2	0.522507	0.205	0.176	0.00607299	7d	CD4_T_naive
NOP58	0.394949	0.322	0.296	0.00611897	7d	CD4_T_naive
KLF10	0.410582	0.1	0.075	0.00620668	7d	CD4_T_naive
SERINC1	0.412354	0.203	0.174	0.0063822	7d	CD4_T_naive
HNRNPA1P48	-0.25073	0.123	0.153	0.0068831	7d	CD4_T_naive
DGKD	0.773486	0.173	0.146	0.00796946	7d	CD4_T_naive
NFKB2	0.421527	0.212	0.183	0.00833597	7d	CD4_T_naive
CDC42SE1	0.330424	0.475	0.458	0.00835937	7d	CD4_T_naive
SUMO3	0.26873	0.308	0.277	0.00841259	7d	CD4_T_naive
MSL3	0.409658	0.311	0.284	0.00848802	7d	CD4_T_naive
PRKDC	0.495165	0.322	0.296	0.00998698	7d	CD4_T_naive
PSMC2	0.45658	0.129	0.103	0.00999859	7d	CD4_T_naive
LINS1	0.421635	0.241	0.211	0.0101062	7d	CD4_T_naive
MRPS22	0.420881	0.142	0.115	0.0106191	7d	CD4_T_naive
ERGIC2	0.389318	0.235	0.204	0.0107475	7d	CD4_T_naive
PDIA3	0.276844	0.429	0.41	0.0126684	7d	CD4_T_naive
SNRPD3	0.255352	0.466	0.448	0.0132412	7d	CD4_T_naive
ATF7IP2	0.301464	0.467	0.449	0.0137792	7d	CD4_T_naive
TNFRSF25	0.430047	0.391	0.369	0.0139002	7d	CD4_T_naive
NINJ1	0.341436	0.151	0.123	0.0141306	7d	CD4_T_naive
UBE2I	0.27227	0.467	0.448	0.0143341	7d	CD4_T_naive
KATNA1	0.496277	0.123	0.098	0.0156087	7d	CD4_T_naive
SYNE3	0.642038	0.103	0.08	0.0156631	7d	CD4_T_naive
SAMHD1	0.321945	0.563	0.556	0.0157371	7d	CD4_T_naive
PDK1	0.522172	0.262	0.235	0.0163805	7d	CD4_T_naive
ACIN1	0.788872	0.208	0.182	0.0166013	7d	CD4_T_naive
PTPN7	0.408791	0.228	0.199	0.0175646	7d	CD4_T_naive
NOL7	0.278198	0.405	0.382	0.01757	7d	CD4_T_naive
BTN3A1	0.654938	0.149	0.124	0.0176176	7d	CD4_T_naive
ODC1	0.342812	0.249	0.22	0.019688	7d	CD4_T_naive
KIF2A	0.2997	0.459	0.443	0.0197334	7d	CD4_T_naive
PSMB9	0.272234	0.396	0.369	0.020385	7d	CD4_T_naive
HSPD1	0.327462	0.361	0.339	0.0214287	7d	CD4_T_naive
EZH1	0.715305	0.154	0.129	0.0218254	7d	CD4_T_naive
DDX18	0.275913	0.556	0.557	0.0220403	7d	CD4_T_naive
CYFIP2	0.344026	0.393	0.368	0.0223082	7d	CD4_T_naive
MRPS35	0.351002	0.184	0.156	0.0226717	7d	CD4_T_naive
RFC1	0.451599	0.33	0.307	0.0249255	7d	CD4_T_naive
GTF2I	0.416375	0.383	0.359	0.0250626	7d	CD4_T_naive
ZFP36L1	0.268262	0.497	0.478	0.0255434	7d	CD4_T_naive
OPTN	0.404837	0.243	0.214	0.0255935	7d	CD4_T_naive
LUC7L	0.832773	0.195	0.17	0.0261665	7d	CD4_T_naive
CCDC174	0.529228	0.162	0.136	0.0268521	7d	CD4_T_naive
PPP2R5C	0.250611	0.543	0.533	0.0289713	7d	CD4_T_naive
CASP3	0.571676	0.114	0.091	0.0290863	7d	CD4_T_naive
RBM33	0.521936	0.305	0.283	0.0293436	7d	CD4_T_naive
HSBP1	0.410848	0.145	0.119	0.0301335	7d	CD4_T_naive
PHF3	0.412738	0.433	0.418	0.030598	7d	CD4_T_naive
AIP	0.303891	0.35	0.323	0.0307627	7d	CD4_T_naive
CNTRL	0.595466	0.27	0.246	0.0307963	7d	CD4_T_naive
PIBF1	0.715232	0.167	0.143	0.0327615	7d	CD4_T_naive
ARHGAP45	0.342887	0.55	0.547	0.0354859	7d	CD4_T_naive
YARS	0.52523	0.158	0.132	0.0381413	7d	CD4_T_naive
SYNE1	0.679842	0.252	0.23	0.0389405	7d	CD4_T_naive
NBPF19	0.759414	0.148	0.124	0.039093	7d	CD4_T_naive
PPM1K	0.447482	0.226	0.2	0.0396276	7d	CD4_T_naive
LGALS3BP	0.412994	0.19	0.163	0.0400799	7d	CD4_T_naive
BTN3A2	0.336004	0.427	0.408	0.0408643	7d	CD4_T_naive
NFKBIZ	0.414235	0.29	0.263	0.0411358	7d	CD4_T_naive
BTN3A3	0.635874	0.112	0.089	0.041283	7d	CD4_T_naive
ROCK1	0.359499	0.436	0.416	0.0448686	7d	CD4_T_naive
NUP58	0.53557	0.106	0.083	0.0454461	7d	CD4_T_naive
INO80D	0.500612	0.176	0.15	0.0457675	7d	CD4_T_naive
S100A4	0.27664	0.333	0.305	0.0463402	7d	CD4_T_naive
MRPL27	0.39487	0.134	0.109	0.0483115	7d	CD4_T_naive
MT-CO1	-0.281728	1	1	1.03513e-271	2m	CD4_T_naive
MT-ND4	-0.253832	1	1	2.26107e-184	2m	CD4_T_naive
TXNIP	-0.313207	0.939	0.945	1.43982e-54	2m	CD4_T_naive
RPS4Y1	-0.742065	0.096	0.16	3.14549e-30	2m	CD4_T_naive
GZMA	-0.483559	0.238	0.312	1.86547e-24	2m	CD4_T_naive
KLF6	-0.288778	0.719	0.766	5.96948e-21	2m	CD4_T_naive
MYC	-0.499981	0.171	0.228	9.09175e-16	2m	CD4_T_naive
GBP2	-0.48854	0.201	0.252	4.75478e-13	2m	CD4_T_naive
STAT1	-0.420207	0.25	0.299	1.31668e-10	2m	CD4_T_naive
TUBA4A	-0.304517	0.33	0.383	1.15246e-09	2m	CD4_T_naive
GBP1	-0.56107	0.091	0.125	1.60894e-08	2m	CD4_T_naive
S100A11	-0.256125	0.399	0.446	5.06437e-08	2m	CD4_T_naive
CDC14A	-0.292773	0.427	0.47	1.41573e-07	2m	CD4_T_naive
IRF9	-0.293403	0.227	0.267	6.41551e-06	2m	CD4_T_naive
NEAT1	-0.252305	0.396	0.433	3.21519e-05	2m	CD4_T_naive
UBE2L6	-0.278658	0.25	0.289	4.5667e-05	2m	CD4_T_naive
NFKBIZ	-0.308824	0.226	0.263	0.00026633	2m	CD4_T_naive
AHNAK	-0.347363	0.142	0.172	0.000767361	2m	CD4_T_naive
FAM118A	0.261565	0.227	0.194	0.00169163	2m	CD4_T_naive
HLA-DRA	-0.271071	0.121	0.15	0.00198771	2m	CD4_T_naive
IFI44L	3.36027	0.491	0.094	0	7d	CD4_T_AREG+
RPS27A	-0.275548	0.999	1	0	7d	CD4_T_AREG+
EEF1B2	-0.442988	0.992	1	0	7d	CD4_T_AREG+
RPS3A	-0.398608	0.999	1	0	7d	CD4_T_AREG+
RPS10	-0.474041	0.99	0.999	0	7d	CD4_T_AREG+
EEF1A1	-0.279348	1	1	0	7d	CD4_T_AREG+
RPS3	-0.252886	0.999	1	0	7d	CD4_T_AREG+
TPT1	-0.429423	0.999	1	0	7d	CD4_T_AREG+
RPS15A	-0.27459	0.998	1	0	7d	CD4_T_AREG+
XAF1	1.82512	0.612	0.302	0	7d	CD4_T_AREG+
RPL3	-0.331907	0.998	1	0	7d	CD4_T_AREG+
MT-ATP6	-0.411103	1	1	0	7d	CD4_T_AREG+
MT-ND3	-0.315938	1	1	0	7d	CD4_T_AREG+
MT-CYB	-0.472572	1	1	0	7d	CD4_T_AREG+
RPL27	-0.310376	0.995	1	8.80757e-303	7d	CD4_T_AREG+
RPS8	-0.258193	0.999	1	1.154e-301	7d	CD4_T_AREG+
RPS16	-0.255528	0.998	1	9.91703e-292	7d	CD4_T_AREG+
RPS21	-0.30333	0.997	1	2.48058e-283	7d	CD4_T_AREG+
RPL21	-0.257907	0.999	1	1.21553e-282	7d	CD4_T_AREG+
MT-ND4	-0.37518	1	1	2.39818e-280	7d	CD4_T_AREG+
RPS4X	-0.253774	0.998	1	4.68541e-246	7d	CD4_T_AREG+
RPL4	-0.331756	0.991	0.999	9.57131e-212	7d	CD4_T_AREG+
MX1	2.00012	0.407	0.159	4.81801e-209	7d	CD4_T_AREG+
TOMM7	-0.353337	0.98	0.998	5.1596e-196	7d	CD4_T_AREG+
LY6E	1.0789	0.736	0.57	9.08202e-186	7d	CD4_T_AREG+
MT-CO3	-0.276694	1	1	3.30861e-180	7d	CD4_T_AREG+
ISG15	1.37001	0.734	0.591	2.08971e-176	7d	CD4_T_AREG+
MT-CO1	-0.263858	1	1	1.14863e-172	7d	CD4_T_AREG+
OAS1	2.65224	0.176	0.028	2.25823e-143	7d	CD4_T_AREG+
IFI6	1.68136	0.442	0.24	4.34318e-143	7d	CD4_T_AREG+
MYL12A	0.398127	0.978	0.975	8.55745e-133	7d	CD4_T_AREG+
IFI44	2.21796	0.201	0.049	1.96532e-128	7d	CD4_T_AREG+
EIF3L	-0.557412	0.689	0.835	6.327e-118	7d	CD4_T_AREG+
IRF7	1.33835	0.373	0.19	7.24367e-113	7d	CD4_T_AREG+
NFKBIA	0.496391	0.939	0.954	1.11856e-110	7d	CD4_T_AREG+
HLA-C	0.283496	0.995	0.999	1.6531e-108	7d	CD4_T_AREG+
EIF2AK2	1.29994	0.416	0.242	1.09138e-104	7d	CD4_T_AREG+
EPSTI1	1.33238	0.336	0.162	6.34316e-104	7d	CD4_T_AREG+
IFIT3	2.77651	0.127	0.02	2.31721e-101	7d	CD4_T_AREG+
SP100	0.777343	0.603	0.471	1.4488e-78	7d	CD4_T_AREG+
PIM3	0.898548	0.515	0.369	8.31299e-76	7d	CD4_T_AREG+
RSAD2	2.07725	0.127	0.031	2.1646e-74	7d	CD4_T_AREG+
MT2A	0.783287	0.578	0.428	3.39034e-72	7d	CD4_T_AREG+
HIST1H4C	-0.467753	0.722	0.829	2.90634e-67	7d	CD4_T_AREG+
SRSF5	0.268445	0.981	0.979	6.22316e-64	7d	CD4_T_AREG+
GIMAP4	0.653398	0.607	0.479	6.47389e-64	7d	CD4_T_AREG+
DDX60	1.32648	0.23	0.113	7.09206e-61	7d	CD4_T_AREG+
CNBP	0.440961	0.78	0.694	1.05265e-60	7d	CD4_T_AREG+
ADAR	0.673284	0.568	0.446	1.23725e-58	7d	CD4_T_AREG+
LTB	0.286271	0.994	0.997	2.75351e-58	7d	CD4_T_AREG+
ISG20	0.510219	0.712	0.604	9.62971e-58	7d	CD4_T_AREG+
COMMD6	-0.297148	0.894	0.954	4.03955e-57	7d	CD4_T_AREG+
RBX1	0.552602	0.618	0.498	5.22973e-54	7d	CD4_T_AREG+
PIM1	0.77678	0.507	0.385	1.5591e-53	7d	CD4_T_AREG+
WHAMM	0.718003	0.479	0.349	3.00969e-53	7d	CD4_T_AREG+
SP110	0.592371	0.623	0.513	3.16441e-52	7d	CD4_T_AREG+
HBB	1.61552	0.246	0.141	3.61692e-52	7d	CD4_T_AREG+
GADD45B	0.639976	0.614	0.494	9.51584e-52	7d	CD4_T_AREG+
USP18	1.72151	0.109	0.033	2.88658e-51	7d	CD4_T_AREG+
HSP90AB1	0.295157	0.952	0.949	4.90905e-51	7d	CD4_T_AREG+
HMGN2	0.353083	0.874	0.832	1.34872e-50	7d	CD4_T_AREG+
SAMD9L	1.10872	0.244	0.132	1.41454e-50	7d	CD4_T_AREG+
SUB1	0.273637	0.93	0.92	5.47128e-50	7d	CD4_T_AREG+
CORO1A	0.277611	0.964	0.959	8.57384e-50	7d	CD4_T_AREG+
TAF1D	0.475964	0.729	0.64	1.12012e-48	7d	CD4_T_AREG+
BST2	0.861202	0.34	0.221	1.26491e-48	7d	CD4_T_AREG+
IFITM1	0.717155	0.421	0.294	1.83296e-48	7d	CD4_T_AREG+
IER5	0.500642	0.661	0.555	4.53391e-48	7d	CD4_T_AREG+
PIM2	0.752417	0.432	0.31	6.63742e-47	7d	CD4_T_AREG+
CDKN2D	0.663235	0.492	0.376	1.17318e-46	7d	CD4_T_AREG+
PLSCR1	1.36168	0.145	0.06	2.87857e-46	7d	CD4_T_AREG+
CALR	0.4547	0.739	0.662	1.34332e-44	7d	CD4_T_AREG+
IFI16	0.603125	0.526	0.411	2.21943e-44	7d	CD4_T_AREG+
ANXA1	-0.336544	0.83	0.892	2.43708e-43	7d	CD4_T_AREG+
PARP9	1.0733	0.221	0.12	4.05973e-43	7d	CD4_T_AREG+
GIMAP1	0.486433	0.663	0.566	8.02919e-42	7d	CD4_T_AREG+
UBALD2	0.438882	0.758	0.696	1.76868e-41	7d	CD4_T_AREG+
VIM	0.278293	0.957	0.955	2.96128e-40	7d	CD4_T_AREG+
SERBP1	0.29064	0.877	0.849	5.28577e-40	7d	CD4_T_AREG+
EIF4A2	0.295011	0.906	0.865	1.66354e-39	7d	CD4_T_AREG+
UPP1	0.754927	0.373	0.263	5.78335e-39	7d	CD4_T_AREG+
HERC6	1.47197	0.107	0.04	1.73071e-38	7d	CD4_T_AREG+
OAS2	1.098	0.183	0.094	1.75437e-38	7d	CD4_T_AREG+
MRPS18B	0.739596	0.31	0.202	2.72735e-38	7d	CD4_T_AREG+
S100A6	0.323019	0.89	0.867	5.69306e-38	7d	CD4_T_AREG+
CHURC1	0.389014	0.702	0.611	6.56064e-37	7d	CD4_T_AREG+
EIF5A	0.360368	0.802	0.76	2.3919e-36	7d	CD4_T_AREG+
NMI	0.665808	0.379	0.27	5.49107e-36	7d	CD4_T_AREG+
TRAT1	0.425595	0.696	0.612	6.47409e-36	7d	CD4_T_AREG+
IFITM2	0.316773	0.851	0.813	8.03147e-36	7d	CD4_T_AREG+
RHOH	0.393695	0.731	0.666	1.06354e-35	7d	CD4_T_AREG+
EIF5	0.389557	0.743	0.676	1.09243e-35	7d	CD4_T_AREG+
C12orf57	-0.269663	0.771	0.861	4.22164e-35	7d	CD4_T_AREG+
ATF4	0.416377	0.648	0.557	5.46593e-35	7d	CD4_T_AREG+
PRRC2C	0.342499	0.874	0.832	7.85419e-35	7d	CD4_T_AREG+
RSRC2	0.416713	0.681	0.6	1.37635e-34	7d	CD4_T_AREG+
MRPS18C	0.711183	0.33	0.226	3.84516e-34	7d	CD4_T_AREG+
NFKBID	0.819417	0.222	0.128	1.20842e-33	7d	CD4_T_AREG+
TRIM22	0.880142	0.28	0.184	1.39831e-33	7d	CD4_T_AREG+
IER2	0.287042	0.89	0.851	1.60465e-33	7d	CD4_T_AREG+
SAMD9	0.739459	0.338	0.238	2.89907e-33	7d	CD4_T_AREG+
RNF213	0.502661	0.77	0.728	1.50668e-32	7d	CD4_T_AREG+
RAN	0.322474	0.787	0.74	2.53588e-32	7d	CD4_T_AREG+
IFITM3	1.11307	0.143	0.07	4.71348e-32	7d	CD4_T_AREG+
GIMAP7	0.323614	0.872	0.842	5.76434e-32	7d	CD4_T_AREG+
NT5C3A	0.715357	0.347	0.247	1.48225e-31	7d	CD4_T_AREG+
IFI35	0.883832	0.224	0.136	2.00674e-31	7d	CD4_T_AREG+
HSPA5	0.487098	0.645	0.574	5.68781e-31	7d	CD4_T_AREG+
CLEC2D	0.318771	0.828	0.774	1.20335e-30	7d	CD4_T_AREG+
MX2	0.748527	0.318	0.223	2.70897e-30	7d	CD4_T_AREG+
BCL2	0.562336	0.471	0.371	4.30235e-30	7d	CD4_T_AREG+
HNRNPA3	0.292254	0.82	0.776	9.85469e-30	7d	CD4_T_AREG+
RSRP1	0.376289	0.762	0.702	5.85132e-29	7d	CD4_T_AREG+
HLA-F	0.333648	0.738	0.673	4.60043e-28	7d	CD4_T_AREG+
PHF11	0.641517	0.322	0.228	5.19125e-28	7d	CD4_T_AREG+
RIPOR2	0.271735	0.91	0.884	5.3158e-28	7d	CD4_T_AREG+
PLAC8	0.294105	0.812	0.771	7.39732e-28	7d	CD4_T_AREG+
ARL6IP5	0.266461	0.838	0.8	5.83652e-27	7d	CD4_T_AREG+
NSD3	0.357116	0.751	0.696	5.81892e-26	7d	CD4_T_AREG+
TRAF3IP3	0.2993	0.832	0.788	1.00319e-25	7d	CD4_T_AREG+
SMCHD1	0.456323	0.716	0.651	1.61758e-25	7d	CD4_T_AREG+
CYLD	0.341669	0.748	0.696	1.73438e-25	7d	CD4_T_AREG+
SRSF11	0.447244	0.646	0.571	1.85343e-25	7d	CD4_T_AREG+
PARP14	0.97122	0.261	0.179	5.75712e-25	7d	CD4_T_AREG+
BUD31	0.448554	0.488	0.404	7.54528e-25	7d	CD4_T_AREG+
TNFSF10	0.626552	0.326	0.237	9.32157e-25	7d	CD4_T_AREG+
ZRANB2	0.442195	0.57	0.489	1.8707e-24	7d	CD4_T_AREG+
ICAM3	-0.266237	0.713	0.786	3.47581e-24	7d	CD4_T_AREG+
LDHA	0.279662	0.818	0.791	5.3511e-24	7d	CD4_T_AREG+
SRSF3	0.265176	0.848	0.821	1.22718e-23	7d	CD4_T_AREG+
H1FX	0.425154	0.64	0.574	1.24637e-23	7d	CD4_T_AREG+
HSPD1	0.409216	0.543	0.462	1.37089e-23	7d	CD4_T_AREG+
DDX21	0.313334	0.731	0.675	1.64036e-23	7d	CD4_T_AREG+
SOCS2	0.997729	0.136	0.073	1.73104e-23	7d	CD4_T_AREG+
MAL	0.405473	0.633	0.563	2.13199e-23	7d	CD4_T_AREG+
PPP1R15A	0.33308	0.831	0.821	6.1943e-23	7d	CD4_T_AREG+
SLFN5	0.42843	0.583	0.504	1.09747e-22	7d	CD4_T_AREG+
H2AFZ	0.312829	0.723	0.677	2.90176e-22	7d	CD4_T_AREG+
CCND3	0.324919	0.669	0.607	5.66131e-22	7d	CD4_T_AREG+
RGS16	0.971464	0.141	0.079	6.54056e-22	7d	CD4_T_AREG+
PSMB8	0.320248	0.668	0.605	7.9324e-22	7d	CD4_T_AREG+
DRAP1	0.305553	0.754	0.72	8.37803e-22	7d	CD4_T_AREG+
PSME2	0.267221	0.773	0.73	1.27403e-21	7d	CD4_T_AREG+
DDX60L	0.841505	0.2	0.129	1.36125e-21	7d	CD4_T_AREG+
XIST	0.432376	0.747	0.683	1.41269e-21	7d	CD4_T_AREG+
LEF1	0.299682	0.792	0.739	1.73539e-21	7d	CD4_T_AREG+
GTF3A	0.267176	0.798	0.77	2.1651e-21	7d	CD4_T_AREG+
HSH2D	1.08182	0.11	0.057	1.05732e-20	7d	CD4_T_AREG+
BTN3A2	0.414187	0.553	0.479	2.14649e-20	7d	CD4_T_AREG+
LGALS9	0.8748	0.135	0.076	2.89158e-20	7d	CD4_T_AREG+
RAB11FIP1	0.84196	0.165	0.101	4.33336e-20	7d	CD4_T_AREG+
DDIT3	0.528516	0.335	0.254	6.08249e-20	7d	CD4_T_AREG+
NOP10	0.319603	0.616	0.547	6.70566e-20	7d	CD4_T_AREG+
GPBP1	0.315175	0.714	0.658	6.91557e-20	7d	CD4_T_AREG+
RAB8A	0.491973	0.362	0.279	8.28365e-20	7d	CD4_T_AREG+
ADTRP	0.723644	0.217	0.146	1.05962e-19	7d	CD4_T_AREG+
RPF2	0.724633	0.19	0.122	1.10506e-19	7d	CD4_T_AREG+
GLRX	0.387783	0.498	0.415	1.30963e-19	7d	CD4_T_AREG+
SSSCA1	0.652218	0.236	0.163	2.93499e-19	7d	CD4_T_AREG+
CCDC85B	0.326285	0.637	0.565	4.39137e-19	7d	CD4_T_AREG+
GZMA	-0.379618	0.376	0.467	6.04841e-19	7d	CD4_T_AREG+
TRA2B	0.309314	0.679	0.628	1.11268e-18	7d	CD4_T_AREG+
SFPQ	0.278429	0.793	0.758	1.60742e-18	7d	CD4_T_AREG+
GSTK1	0.30543	0.725	0.683	2.1879e-18	7d	CD4_T_AREG+
USP15	0.354011	0.703	0.644	5.76461e-18	7d	CD4_T_AREG+
DTX3L	0.796718	0.161	0.1	6.00266e-18	7d	CD4_T_AREG+
PSMB9	0.336893	0.576	0.512	6.78804e-18	7d	CD4_T_AREG+
RASGRP1	0.373318	0.549	0.471	1.03429e-17	7d	CD4_T_AREG+
SNU13	0.297085	0.675	0.627	1.12643e-17	7d	CD4_T_AREG+
IFIH1	0.953663	0.106	0.057	2.62927e-17	7d	CD4_T_AREG+
C19orf66	0.601125	0.271	0.199	5.34388e-17	7d	CD4_T_AREG+
SATB1	0.303271	0.733	0.69	5.52764e-17	7d	CD4_T_AREG+
EPC1	0.310968	0.684	0.64	5.60129e-17	7d	CD4_T_AREG+
MRPS21	0.324421	0.562	0.492	5.98562e-17	7d	CD4_T_AREG+
SRRM2	0.29757	0.778	0.731	6.00271e-17	7d	CD4_T_AREG+
SNRPG	0.293457	0.627	0.564	6.34573e-17	7d	CD4_T_AREG+
SF3B6	0.310777	0.608	0.547	6.81327e-17	7d	CD4_T_AREG+
SHISA5	0.449725	0.402	0.326	8.69729e-17	7d	CD4_T_AREG+
SRSF10	0.302758	0.66	0.602	9.778e-17	7d	CD4_T_AREG+
MRPL42	0.439101	0.406	0.332	1.2986e-16	7d	CD4_T_AREG+
RNF181	0.527009	0.282	0.208	1.61859e-16	7d	CD4_T_AREG+
UBE2I	0.309021	0.618	0.552	2.99242e-16	7d	CD4_T_AREG+
CNP	0.705364	0.145	0.089	6.16302e-16	7d	CD4_T_AREG+
HELZ2	0.918464	0.118	0.068	7.43737e-16	7d	CD4_T_AREG+
BDP1	0.417253	0.503	0.436	9.97575e-16	7d	CD4_T_AREG+
ZCCHC2	0.643334	0.195	0.132	1.14786e-15	7d	CD4_T_AREG+
SNRPD1	0.319882	0.562	0.496	1.18429e-15	7d	CD4_T_AREG+
SAMD3	0.434602	0.458	0.389	1.18739e-15	7d	CD4_T_AREG+
MTDH	0.277928	0.726	0.691	2.13535e-15	7d	CD4_T_AREG+
MYC	0.4719	0.323	0.248	2.18338e-15	7d	CD4_T_AREG+
MAPKAPK5-AS1	0.515791	0.305	0.235	3.00321e-15	7d	CD4_T_AREG+
PRPF40A	0.369195	0.517	0.449	3.62981e-15	7d	CD4_T_AREG+
TWISTNB	0.463248	0.344	0.272	4.21773e-15	7d	CD4_T_AREG+
NOC3L	0.655984	0.172	0.113	4.3662e-15	7d	CD4_T_AREG+
PTGIR	0.738603	0.219	0.157	4.4009e-15	7d	CD4_T_AREG+
KIF2A	0.348452	0.569	0.511	5.35153e-15	7d	CD4_T_AREG+
UTRN	0.609985	0.436	0.368	5.56711e-15	7d	CD4_T_AREG+
LTA	0.849798	0.125	0.075	8.69816e-15	7d	CD4_T_AREG+
S100A4	0.412767	0.531	0.468	8.75184e-15	7d	CD4_T_AREG+
MRPL13	0.600814	0.203	0.14	9.26304e-15	7d	CD4_T_AREG+
RTRAF	0.253682	0.719	0.681	1.88639e-14	7d	CD4_T_AREG+
HSP90B1	0.370298	0.57	0.509	2.10915e-14	7d	CD4_T_AREG+
ARHGAP15	0.33121	0.542	0.481	2.57247e-14	7d	CD4_T_AREG+
PRKX	0.592576	0.246	0.182	4.03252e-14	7d	CD4_T_AREG+
ANKRD11	0.299059	0.711	0.657	4.29321e-14	7d	CD4_T_AREG+
NOB1	0.496511	0.277	0.212	4.73862e-14	7d	CD4_T_AREG+
DDX18	0.263436	0.717	0.669	6.64374e-14	7d	CD4_T_AREG+
ZC3H15	0.270561	0.616	0.561	7.36114e-14	7d	CD4_T_AREG+
C6orf62	0.424608	0.421	0.351	1.01401e-13	7d	CD4_T_AREG+
ICOS	0.40033	0.392	0.321	1.28502e-13	7d	CD4_T_AREG+
PRPF38B	0.297112	0.656	0.598	1.37503e-13	7d	CD4_T_AREG+
RPL7L1	0.336274	0.502	0.434	1.50855e-13	7d	CD4_T_AREG+
IRF9	0.407274	0.377	0.304	1.5967e-13	7d	CD4_T_AREG+
BPTF	0.351275	0.65	0.599	2.22157e-13	7d	CD4_T_AREG+
AIP	0.37315	0.462	0.397	2.94858e-13	7d	CD4_T_AREG+
AKIRIN1	0.346578	0.463	0.398	3.87808e-13	7d	CD4_T_AREG+
CD164	0.334182	0.517	0.454	5.31543e-13	7d	CD4_T_AREG+
NDUFAF4	0.540054	0.225	0.163	5.36827e-13	7d	CD4_T_AREG+
CHMP5	0.483889	0.284	0.218	5.50701e-13	7d	CD4_T_AREG+
ARL14EP	0.485342	0.285	0.219	7.58087e-13	7d	CD4_T_AREG+
GNL3	0.37807	0.375	0.307	7.776e-13	7d	CD4_T_AREG+
ANKRD12	0.258465	0.767	0.738	8.11301e-13	7d	CD4_T_AREG+
STAT1	0.313768	0.453	0.374	1.61852e-12	7d	CD4_T_AREG+
NINJ1	0.485486	0.287	0.223	1.80881e-12	7d	CD4_T_AREG+
CSNK1A1	0.277297	0.648	0.602	1.82383e-12	7d	CD4_T_AREG+
ABLIM1	0.275888	0.679	0.623	1.96677e-12	7d	CD4_T_AREG+
TTC39C	0.424919	0.367	0.305	3.16559e-12	7d	CD4_T_AREG+
TCF25	0.304502	0.687	0.652	3.42759e-12	7d	CD4_T_AREG+
ICAM2	0.40687	0.36	0.294	3.88264e-12	7d	CD4_T_AREG+
LUC7L3	0.371534	0.641	0.592	4.05355e-12	7d	CD4_T_AREG+
NOL7	0.313797	0.545	0.49	4.6962e-12	7d	CD4_T_AREG+
DDX58	0.717665	0.139	0.09	5.64961e-12	7d	CD4_T_AREG+
SNHG12	0.535636	0.27	0.208	5.83737e-12	7d	CD4_T_AREG+
PARP10	0.589017	0.222	0.163	7.28145e-12	7d	CD4_T_AREG+
TPI1	0.334085	0.514	0.451	8.40952e-12	7d	CD4_T_AREG+
SNRPC	0.315935	0.466	0.403	8.59154e-12	7d	CD4_T_AREG+
UBE2L6	0.35968	0.429	0.367	8.97132e-12	7d	CD4_T_AREG+
PFDN2	0.386127	0.36	0.299	9.65066e-12	7d	CD4_T_AREG+
PFDN6	0.475805	0.27	0.208	1.17962e-11	7d	CD4_T_AREG+
GCC2	0.264051	0.677	0.628	1.28998e-11	7d	CD4_T_AREG+
AKAP13	0.276137	0.679	0.639	1.33304e-11	7d	CD4_T_AREG+
MRPL20	0.32803	0.467	0.406	1.36069e-11	7d	CD4_T_AREG+
ARID4B	0.254374	0.734	0.688	1.36672e-11	7d	CD4_T_AREG+
ERH	0.26913	0.604	0.559	1.40688e-11	7d	CD4_T_AREG+
TRIM38	0.434025	0.311	0.247	1.51898e-11	7d	CD4_T_AREG+
EIF4A1	0.281378	0.596	0.539	1.62464e-11	7d	CD4_T_AREG+
SMIM26	0.273284	0.564	0.506	1.66973e-11	7d	CD4_T_AREG+
COA4	0.475203	0.253	0.192	1.71216e-11	7d	CD4_T_AREG+
MUC20-OT1	0.528082	0.249	0.19	1.73464e-11	7d	CD4_T_AREG+
MED8	0.729322	0.118	0.074	1.84889e-11	7d	CD4_T_AREG+
MRPL54	0.252132	0.623	0.58	1.95238e-11	7d	CD4_T_AREG+
EPB41L4A-AS1	0.319892	0.496	0.439	2.16515e-11	7d	CD4_T_AREG+
SDHB	0.403432	0.317	0.254	2.16898e-11	7d	CD4_T_AREG+
GPATCH4	0.483193	0.226	0.166	2.16945e-11	7d	CD4_T_AREG+
GGNBP2	0.330627	0.48	0.42	2.68022e-11	7d	CD4_T_AREG+
NDUFA6	0.336277	0.464	0.402	2.6806e-11	7d	CD4_T_AREG+
CENPK	-0.365716	0.18	0.243	2.72401e-11	7d	CD4_T_AREG+
COA6	0.462226	0.29	0.229	2.8815e-11	7d	CD4_T_AREG+
CHD1	0.318071	0.532	0.476	2.97275e-11	7d	CD4_T_AREG+
SNX6	0.305209	0.531	0.471	3.63085e-11	7d	CD4_T_AREG+
EIF2S1	0.464373	0.265	0.204	4.12306e-11	7d	CD4_T_AREG+
ERGIC2	0.427378	0.336	0.274	4.78461e-11	7d	CD4_T_AREG+
ARRDC2	0.339348	0.506	0.447	6.05341e-11	7d	CD4_T_AREG+
AURKAIP1	0.253361	0.563	0.506	6.19699e-11	7d	CD4_T_AREG+
PMAIP1	0.47223	0.253	0.192	7.76243e-11	7d	CD4_T_AREG+
HELB	0.465591	0.35	0.291	7.92826e-11	7d	CD4_T_AREG+
DNMT1	0.359032	0.408	0.342	8.32234e-11	7d	CD4_T_AREG+
CHD2	0.325883	0.538	0.486	8.39718e-11	7d	CD4_T_AREG+
IGKC	0.515087	0.235	0.178	9.89359e-11	7d	CD4_T_AREG+
PSMC2	0.508384	0.224	0.166	1.05831e-10	7d	CD4_T_AREG+
DCTPP1	0.509613	0.21	0.155	1.13155e-10	7d	CD4_T_AREG+
GIMAP2	0.346137	0.403	0.341	1.19363e-10	7d	CD4_T_AREG+
RPS4Y1	-0.512016	0.1	0.15	1.67381e-10	7d	CD4_T_AREG+
NOP58	0.360135	0.462	0.402	1.72008e-10	7d	CD4_T_AREG+
PLP2	0.477141	0.217	0.161	1.93127e-10	7d	CD4_T_AREG+
REXO2	0.438173	0.35	0.291	2.0264e-10	7d	CD4_T_AREG+
NELL2	-0.393059	0.178	0.238	2.2187e-10	7d	CD4_T_AREG+
MDM4	0.361383	0.56	0.512	2.52053e-10	7d	CD4_T_AREG+
PDIA3	0.263581	0.583	0.539	3.11318e-10	7d	CD4_T_AREG+
SPOP	0.385958	0.349	0.29	3.19954e-10	7d	CD4_T_AREG+
UBE2F	0.419713	0.334	0.277	3.72231e-10	7d	CD4_T_AREG+
CLEC2B	0.311575	0.493	0.433	4.3085e-10	7d	CD4_T_AREG+
EIF5B	0.313968	0.565	0.51	4.34781e-10	7d	CD4_T_AREG+
DNAJC7	0.332413	0.468	0.414	4.62211e-10	7d	CD4_T_AREG+
ESCO1	0.479793	0.308	0.252	4.72043e-10	7d	CD4_T_AREG+
CBLL1	0.568353	0.169	0.119	5.7848e-10	7d	CD4_T_AREG+
CEBPZ	0.389478	0.412	0.352	5.90227e-10	7d	CD4_T_AREG+
DEF6	0.420337	0.383	0.326	6.28299e-10	7d	CD4_T_AREG+
CAPZA1	0.348315	0.406	0.341	7.18516e-10	7d	CD4_T_AREG+
CWC15	0.304738	0.457	0.396	8.51736e-10	7d	CD4_T_AREG+
CIR1	0.340689	0.462	0.405	1.16065e-09	7d	CD4_T_AREG+
MRPS31	0.423054	0.315	0.255	1.2134e-09	7d	CD4_T_AREG+
TAP1	0.376137	0.316	0.255	1.39093e-09	7d	CD4_T_AREG+
ZFP36	0.25956	0.702	0.657	1.41811e-09	7d	CD4_T_AREG+
CCDC146	0.797668	0.104	0.065	1.5805e-09	7d	CD4_T_AREG+
IK	0.261778	0.59	0.536	1.62887e-09	7d	CD4_T_AREG+
SF3B1	0.254191	0.699	0.662	1.63464e-09	7d	CD4_T_AREG+
PHF20L1	0.384566	0.403	0.347	1.64629e-09	7d	CD4_T_AREG+
TPR	0.262474	0.673	0.626	1.85257e-09	7d	CD4_T_AREG+
GIMAP6	0.51236	0.21	0.157	1.98214e-09	7d	CD4_T_AREG+
PDCD10	0.355321	0.392	0.332	2.3005e-09	7d	CD4_T_AREG+
EAPP	0.302157	0.475	0.421	2.35229e-09	7d	CD4_T_AREG+
STAT2	0.680116	0.176	0.128	2.38368e-09	7d	CD4_T_AREG+
MRPL18	0.387128	0.295	0.238	2.66163e-09	7d	CD4_T_AREG+
NSUN5	0.49435	0.233	0.179	2.72893e-09	7d	CD4_T_AREG+
MCM7	0.535852	0.189	0.139	2.86152e-09	7d	CD4_T_AREG+
SLU7	0.370204	0.326	0.268	3.09401e-09	7d	CD4_T_AREG+
MRPS12	0.426582	0.263	0.207	3.86647e-09	7d	CD4_T_AREG+
MRPS35	0.39582	0.288	0.231	4.03115e-09	7d	CD4_T_AREG+
CHORDC1	0.477418	0.247	0.193	4.27876e-09	7d	CD4_T_AREG+
POLR2E	0.344099	0.335	0.274	4.50208e-09	7d	CD4_T_AREG+
EIF3A	0.288509	0.581	0.535	4.59962e-09	7d	CD4_T_AREG+
NDUFV2	0.290689	0.498	0.443	5.67822e-09	7d	CD4_T_AREG+
PCM1	0.327512	0.565	0.52	5.78438e-09	7d	CD4_T_AREG+
CWF19L2	0.451467	0.327	0.27	5.86466e-09	7d	CD4_T_AREG+
UBE2L3	0.250326	0.563	0.52	5.99819e-09	7d	CD4_T_AREG+
LINS1	0.420499	0.325	0.271	6.19692e-09	7d	CD4_T_AREG+
C19orf48	0.467924	0.222	0.17	6.6028e-09	7d	CD4_T_AREG+
PARP12	0.700664	0.129	0.087	6.93312e-09	7d	CD4_T_AREG+
CHMP4A	0.285648	0.515	0.459	6.95183e-09	7d	CD4_T_AREG+
PRR13	0.29491	0.484	0.429	8.16999e-09	7d	CD4_T_AREG+
FAM118A	0.364788	0.359	0.302	8.6836e-09	7d	CD4_T_AREG+
SINHCAF	0.31485	0.433	0.378	8.87569e-09	7d	CD4_T_AREG+
PSMA3	0.36018	0.373	0.313	9.52331e-09	7d	CD4_T_AREG+
HBA2	0.623209	0.15	0.108	1.21366e-08	7d	CD4_T_AREG+
ATF7IP2	0.264108	0.543	0.485	1.2617e-08	7d	CD4_T_AREG+
SRP19	0.316956	0.407	0.348	1.41525e-08	7d	CD4_T_AREG+
NAP1L4	0.32578	0.477	0.425	1.49587e-08	7d	CD4_T_AREG+
TMEM222	0.62766	0.14	0.097	1.56528e-08	7d	CD4_T_AREG+
SQSTM1	0.386407	0.375	0.318	1.58521e-08	7d	CD4_T_AREG+
TPP2	0.428246	0.349	0.296	1.63146e-08	7d	CD4_T_AREG+
GABPB1-AS1	0.369045	0.517	0.466	1.91568e-08	7d	CD4_T_AREG+
NME1	0.415733	0.276	0.222	2.10553e-08	7d	CD4_T_AREG+
PSMD7	0.319477	0.446	0.396	2.13674e-08	7d	CD4_T_AREG+
CMTM8	0.489776	0.221	0.171	2.28269e-08	7d	CD4_T_AREG+
ACAA1	0.397787	0.305	0.25	2.37263e-08	7d	CD4_T_AREG+
PSMA4	0.287748	0.477	0.423	2.43632e-08	7d	CD4_T_AREG+
FDX1	0.328504	0.308	0.249	2.51289e-08	7d	CD4_T_AREG+
FLT3LG	0.330757	0.47	0.414	2.57604e-08	7d	CD4_T_AREG+
MRPL46	0.54212	0.152	0.107	2.69728e-08	7d	CD4_T_AREG+
TESPA1	0.317444	0.483	0.43	2.69818e-08	7d	CD4_T_AREG+
TMEM204	0.46196	0.242	0.19	2.77097e-08	7d	CD4_T_AREG+
N4BP1	0.33198	0.399	0.34	3.0023e-08	7d	CD4_T_AREG+
PNO1	0.566309	0.161	0.116	3.23458e-08	7d	CD4_T_AREG+
ITSN2	0.453753	0.331	0.278	3.75376e-08	7d	CD4_T_AREG+
WASHC3	0.409926	0.261	0.207	3.76418e-08	7d	CD4_T_AREG+
POLR2K	0.327048	0.379	0.325	3.84676e-08	7d	CD4_T_AREG+
VTA1	0.594243	0.152	0.108	4.27837e-08	7d	CD4_T_AREG+
STAT6	0.490576	0.235	0.183	4.59811e-08	7d	CD4_T_AREG+
TTC14	0.305198	0.459	0.405	4.78823e-08	7d	CD4_T_AREG+
ILF3	0.340512	0.47	0.418	5.61078e-08	7d	CD4_T_AREG+
CFL2	0.529473	0.135	0.093	5.7371e-08	7d	CD4_T_AREG+
OSER1	0.285287	0.416	0.359	5.88574e-08	7d	CD4_T_AREG+
ZNF766	0.566985	0.156	0.112	5.91891e-08	7d	CD4_T_AREG+
PAG1	0.265436	0.6	0.555	6.12905e-08	7d	CD4_T_AREG+
CHMP7	0.37713	0.402	0.351	6.85128e-08	7d	CD4_T_AREG+
SNHG15	0.300232	0.453	0.396	7.59004e-08	7d	CD4_T_AREG+
SRBD1	0.645207	0.124	0.085	7.84786e-08	7d	CD4_T_AREG+
NR1H2	0.401031	0.266	0.213	8.11892e-08	7d	CD4_T_AREG+
HNRNPH1	0.268607	0.74	0.707	9.55968e-08	7d	CD4_T_AREG+
MPLKIP	0.37961	0.268	0.214	1.02798e-07	7d	CD4_T_AREG+
DGUOK	0.306508	0.441	0.391	1.03697e-07	7d	CD4_T_AREG+
KLRG1	-0.360865	0.159	0.209	1.11506e-07	7d	CD4_T_AREG+
MYCBP2	0.274673	0.68	0.646	1.15296e-07	7d	CD4_T_AREG+
ORMDL3	0.400274	0.265	0.213	1.20975e-07	7d	CD4_T_AREG+
RNF5	0.471268	0.187	0.139	1.25754e-07	7d	CD4_T_AREG+
FAM13A	0.600108	0.204	0.157	1.27644e-07	7d	CD4_T_AREG+
ARRDC3	0.489749	0.233	0.184	1.38435e-07	7d	CD4_T_AREG+
RNF7	0.26165	0.479	0.424	1.40295e-07	7d	CD4_T_AREG+
IMP3	0.300295	0.388	0.331	1.43279e-07	7d	CD4_T_AREG+
ZC3H12A	0.489589	0.127	0.086	1.52778e-07	7d	CD4_T_AREG+
ZNHIT3	0.357942	0.334	0.28	1.54166e-07	7d	CD4_T_AREG+
ZNF207	0.323544	0.509	0.464	1.78268e-07	7d	CD4_T_AREG+
LDLRAP1	0.296066	0.476	0.423	1.78853e-07	7d	CD4_T_AREG+
DENND2D	0.331595	0.416	0.363	1.81083e-07	7d	CD4_T_AREG+
SEC22B	0.441933	0.231	0.182	2.01345e-07	7d	CD4_T_AREG+
NEPRO	0.505368	0.183	0.137	2.01988e-07	7d	CD4_T_AREG+
CHD7	0.41272	0.342	0.29	2.04806e-07	7d	CD4_T_AREG+
ACP1	0.272354	0.486	0.437	2.09592e-07	7d	CD4_T_AREG+
YJU2	0.538832	0.159	0.116	2.19046e-07	7d	CD4_T_AREG+
ATRX	0.290274	0.599	0.558	2.38726e-07	7d	CD4_T_AREG+
KDM5A	0.317573	0.422	0.366	2.44795e-07	7d	CD4_T_AREG+
NIFK	0.381568	0.354	0.301	2.53288e-07	7d	CD4_T_AREG+
RALA	0.323411	0.316	0.262	2.55262e-07	7d	CD4_T_AREG+
SUSD3	0.256493	0.509	0.459	2.63831e-07	7d	CD4_T_AREG+
STK38	0.396082	0.364	0.313	2.83529e-07	7d	CD4_T_AREG+
ZFAND2A	0.492519	0.159	0.115	2.95683e-07	7d	CD4_T_AREG+
MRPL22	0.410553	0.234	0.186	3.33256e-07	7d	CD4_T_AREG+
ZNHIT1	0.274655	0.457	0.406	3.50885e-07	7d	CD4_T_AREG+
MKRN1	0.38497	0.341	0.291	3.67842e-07	7d	CD4_T_AREG+
RNASEH2B	0.291731	0.452	0.401	3.81169e-07	7d	CD4_T_AREG+
PFDN1	0.298823	0.408	0.355	4.01311e-07	7d	CD4_T_AREG+
GPATCH8	0.360373	0.374	0.324	4.02191e-07	7d	CD4_T_AREG+
ARHGDIA	0.277054	0.474	0.423	4.09017e-07	7d	CD4_T_AREG+
SMIM7	0.396157	0.303	0.253	4.17033e-07	7d	CD4_T_AREG+
OXLD1	0.391857	0.275	0.224	4.30521e-07	7d	CD4_T_AREG+
TMEM126B	0.358612	0.283	0.231	4.42475e-07	7d	CD4_T_AREG+
CRBN	0.277135	0.517	0.473	4.4363e-07	7d	CD4_T_AREG+
NUB1	0.346448	0.391	0.338	4.44948e-07	7d	CD4_T_AREG+
KDM2A	0.295106	0.442	0.387	4.95127e-07	7d	CD4_T_AREG+
MAP3K1	0.371998	0.434	0.387	5.28823e-07	7d	CD4_T_AREG+
INTS6	0.320686	0.41	0.357	5.84198e-07	7d	CD4_T_AREG+
LAP3	0.483308	0.244	0.196	5.8601e-07	7d	CD4_T_AREG+
OFD1	0.440318	0.305	0.257	6.2246e-07	7d	CD4_T_AREG+
GOLGA4	0.374011	0.43	0.379	6.56028e-07	7d	CD4_T_AREG+
TUBB	0.285123	0.528	0.482	6.70512e-07	7d	CD4_T_AREG+
TRADD	0.413718	0.297	0.247	7.07572e-07	7d	CD4_T_AREG+
DGKA	0.399556	0.479	0.434	7.10461e-07	7d	CD4_T_AREG+
RBM17	0.298826	0.453	0.402	7.15487e-07	7d	CD4_T_AREG+
IQCB1	0.504224	0.173	0.13	7.4026e-07	7d	CD4_T_AREG+
SCFD1	0.371757	0.266	0.215	7.65587e-07	7d	CD4_T_AREG+
TARS	0.504819	0.161	0.119	7.87399e-07	7d	CD4_T_AREG+
AQP3	0.300165	0.449	0.4	7.8895e-07	7d	CD4_T_AREG+
SLTM	0.258686	0.55	0.504	7.95518e-07	7d	CD4_T_AREG+
SIN3A	0.466121	0.232	0.184	8.08719e-07	7d	CD4_T_AREG+
ZKSCAN1	0.437538	0.264	0.215	8.5225e-07	7d	CD4_T_AREG+
AIMP1	0.330981	0.413	0.361	9.3607e-07	7d	CD4_T_AREG+
NCF1	-0.256517	0.257	0.313	9.52669e-07	7d	CD4_T_AREG+
RNF8	0.683223	0.1	0.066	1.12481e-06	7d	CD4_T_AREG+
MMADHC	0.360929	0.3	0.248	1.39254e-06	7d	CD4_T_AREG+
GADD45GIP1	0.25936	0.487	0.439	1.41853e-06	7d	CD4_T_AREG+
RABGGTB	0.428565	0.256	0.207	1.53659e-06	7d	CD4_T_AREG+
TRAPPC2L	0.347013	0.303	0.253	1.66465e-06	7d	CD4_T_AREG+
C12orf65	0.449902	0.208	0.162	1.87733e-06	7d	CD4_T_AREG+
SDHD	0.30091	0.368	0.314	1.8959e-06	7d	CD4_T_AREG+
NTMT1	0.398321	0.245	0.197	2.15591e-06	7d	CD4_T_AREG+
PCNP	0.278954	0.447	0.399	2.20298e-06	7d	CD4_T_AREG+
WTAP	0.253491	0.483	0.435	2.23731e-06	7d	CD4_T_AREG+
CAPN2	0.428914	0.206	0.161	2.31161e-06	7d	CD4_T_AREG+
GOLGA8B	0.791715	0.198	0.157	2.48906e-06	7d	CD4_T_AREG+
NUDC	0.295112	0.425	0.377	2.52222e-06	7d	CD4_T_AREG+
RABEP1	0.355998	0.284	0.234	2.55943e-06	7d	CD4_T_AREG+
S1PR4	0.257388	0.525	0.48	2.60717e-06	7d	CD4_T_AREG+
DDX17	0.30902	0.745	0.717	2.68685e-06	7d	CD4_T_AREG+
RNF126	0.303182	0.398	0.35	2.70286e-06	7d	CD4_T_AREG+
LARS	0.323376	0.423	0.378	2.7142e-06	7d	CD4_T_AREG+
NFKB2	0.35802	0.366	0.318	2.8595e-06	7d	CD4_T_AREG+
RNF166	0.365191	0.294	0.246	2.86599e-06	7d	CD4_T_AREG+
TIMM8B	0.284049	0.385	0.332	2.93451e-06	7d	CD4_T_AREG+
NCOR1	0.300203	0.5	0.45	3.17797e-06	7d	CD4_T_AREG+
EIF6	0.316303	0.336	0.287	3.3682e-06	7d	CD4_T_AREG+
MT1X	0.392798	0.25	0.204	3.42958e-06	7d	CD4_T_AREG+
TAP2	0.527418	0.173	0.13	3.5335e-06	7d	CD4_T_AREG+
SNW1	0.309664	0.417	0.368	3.65811e-06	7d	CD4_T_AREG+
PRPF4B	0.332688	0.56	0.521	3.8698e-06	7d	CD4_T_AREG+
PNRC2	0.269691	0.476	0.427	3.91559e-06	7d	CD4_T_AREG+
TFAM	0.293693	0.41	0.36	4.01484e-06	7d	CD4_T_AREG+
VPS4B	0.328013	0.382	0.333	5.07748e-06	7d	CD4_T_AREG+
CCM2	0.304531	0.438	0.393	5.20952e-06	7d	CD4_T_AREG+
YEATS4	0.382776	0.238	0.19	5.5474e-06	7d	CD4_T_AREG+
KATNA1	0.463821	0.169	0.127	5.6102e-06	7d	CD4_T_AREG+
EMG1	0.476941	0.178	0.136	5.77405e-06	7d	CD4_T_AREG+
LINC00861	0.271432	0.507	0.461	5.82881e-06	7d	CD4_T_AREG+
IFRD1	0.298597	0.417	0.367	5.94564e-06	7d	CD4_T_AREG+
FNBP4	0.29808	0.49	0.449	5.96036e-06	7d	CD4_T_AREG+
RAB21	0.298804	0.406	0.362	6.02822e-06	7d	CD4_T_AREG+
BICDL1	0.293168	0.484	0.438	6.03442e-06	7d	CD4_T_AREG+
RNPC3	0.652783	0.185	0.144	6.09434e-06	7d	CD4_T_AREG+
PDCD7	0.321417	0.346	0.297	6.16661e-06	7d	CD4_T_AREG+
2022-09-11	-0.438704	0.09	0.127	6.62066e-06	7d	CD4_T_AREG+
BUB3	0.266967	0.417	0.364	7.1827e-06	7d	CD4_T_AREG+
SETX	0.470177	0.287	0.242	7.34961e-06	7d	CD4_T_AREG+
LARP7	0.351601	0.358	0.31	8.269e-06	7d	CD4_T_AREG+
EEA1	0.347783	0.311	0.26	8.45942e-06	7d	CD4_T_AREG+
ITGA6	0.361401	0.446	0.401	8.46388e-06	7d	CD4_T_AREG+
EMC8	0.450384	0.172	0.13	9.07421e-06	7d	CD4_T_AREG+
CDC42SE1	0.261339	0.584	0.543	9.11876e-06	7d	CD4_T_AREG+
MOCS2	0.42096	0.174	0.131	9.16239e-06	7d	CD4_T_AREG+
EWSR1	0.37493	0.362	0.315	9.67772e-06	7d	CD4_T_AREG+
PILRB	0.487494	0.186	0.144	9.69212e-06	7d	CD4_T_AREG+
MRPS11	0.391285	0.219	0.174	9.78937e-06	7d	CD4_T_AREG+
LLPH	0.360432	0.274	0.226	1.01111e-05	7d	CD4_T_AREG+
TIA1	0.428632	0.253	0.206	1.04413e-05	7d	CD4_T_AREG+
FRG1	0.288081	0.365	0.315	1.06184e-05	7d	CD4_T_AREG+
RNASEK	0.394638	0.199	0.155	1.06463e-05	7d	CD4_T_AREG+
SLC3A2	0.289342	0.441	0.397	1.09403e-05	7d	CD4_T_AREG+
TNFAIP8L1	0.418688	0.199	0.155	1.28819e-05	7d	CD4_T_AREG+
CWC25	0.377221	0.283	0.237	1.32162e-05	7d	CD4_T_AREG+
SAP30BP	0.439432	0.197	0.153	1.33734e-05	7d	CD4_T_AREG+
TRIM14	0.514305	0.163	0.123	1.43709e-05	7d	CD4_T_AREG+
XBP1	0.364206	0.278	0.229	1.44377e-05	7d	CD4_T_AREG+
PSMA5	0.293728	0.394	0.346	1.50403e-05	7d	CD4_T_AREG+
RFC1	0.3045	0.423	0.375	1.53509e-05	7d	CD4_T_AREG+
HPGD	-0.394731	0.173	0.218	1.5544e-05	7d	CD4_T_AREG+
TAB2	0.41774	0.233	0.188	1.56448e-05	7d	CD4_T_AREG+
MRPL47	0.294125	0.291	0.241	1.65592e-05	7d	CD4_T_AREG+
RASSF5	0.280375	0.456	0.411	1.72009e-05	7d	CD4_T_AREG+
PSMC6	0.31989	0.361	0.316	1.72437e-05	7d	CD4_T_AREG+
RAB3GAP1	0.436393	0.226	0.181	1.76649e-05	7d	CD4_T_AREG+
TRIM33	0.409973	0.281	0.235	1.83766e-05	7d	CD4_T_AREG+
ACTR6	0.383512	0.209	0.164	1.88294e-05	7d	CD4_T_AREG+
PEF1	0.409921	0.215	0.172	1.94854e-05	7d	CD4_T_AREG+
MCTS1	0.319554	0.316	0.267	1.96586e-05	7d	CD4_T_AREG+
RTF2	0.251059	0.434	0.391	2.37905e-05	7d	CD4_T_AREG+
VPS35	0.347173	0.303	0.256	2.38009e-05	7d	CD4_T_AREG+
CAPRIN1	0.393575	0.25	0.204	2.41463e-05	7d	CD4_T_AREG+
CACYBP	0.261402	0.441	0.395	2.53006e-05	7d	CD4_T_AREG+
DUSP11	0.367661	0.234	0.188	2.77626e-05	7d	CD4_T_AREG+
TCERG1	0.372505	0.244	0.198	2.82812e-05	7d	CD4_T_AREG+
CLK4	0.34904	0.303	0.258	2.87642e-05	7d	CD4_T_AREG+
COPS2	0.335035	0.295	0.249	2.89105e-05	7d	CD4_T_AREG+
ERICH1	0.352718	0.328	0.284	3.00237e-05	7d	CD4_T_AREG+
EMC3	0.364072	0.267	0.22	3.20209e-05	7d	CD4_T_AREG+
SS18L2	0.303287	0.331	0.283	3.26983e-05	7d	CD4_T_AREG+
MLLT3	0.325	0.45	0.406	3.40833e-05	7d	CD4_T_AREG+
PIBF1	0.47923	0.213	0.172	3.45251e-05	7d	CD4_T_AREG+
LINC02273	-0.447102	0.093	0.129	3.48985e-05	7d	CD4_T_AREG+
ASH1L	0.388639	0.414	0.37	3.50247e-05	7d	CD4_T_AREG+
SUMO3	0.253216	0.424	0.379	3.5172e-05	7d	CD4_T_AREG+
TXNDC9	0.422592	0.195	0.153	3.74155e-05	7d	CD4_T_AREG+
WDR43	0.308304	0.368	0.321	3.93826e-05	7d	CD4_T_AREG+
TP53	0.431049	0.18	0.139	4.10059e-05	7d	CD4_T_AREG+
EXOSC5	0.41787	0.182	0.142	4.10167e-05	7d	CD4_T_AREG+
AKAP9	0.304781	0.558	0.524	4.16619e-05	7d	CD4_T_AREG+
LCP2	0.370425	0.32	0.275	4.24587e-05	7d	CD4_T_AREG+
BIRC3	0.250149	0.542	0.499	4.27437e-05	7d	CD4_T_AREG+
RBM6	0.3385	0.385	0.341	4.51357e-05	7d	CD4_T_AREG+
COMMD2	0.391435	0.231	0.188	4.62885e-05	7d	CD4_T_AREG+
YDJC	0.371138	0.225	0.181	4.86173e-05	7d	CD4_T_AREG+
PCGF5	0.335656	0.327	0.281	4.8709e-05	7d	CD4_T_AREG+
CEP290	0.481438	0.197	0.156	4.90444e-05	7d	CD4_T_AREG+
TNIP2	0.399171	0.211	0.17	4.9065e-05	7d	CD4_T_AREG+
LPIN2	0.253312	0.509	0.47	4.91165e-05	7d	CD4_T_AREG+
TMX2	0.470566	0.162	0.124	5.01464e-05	7d	CD4_T_AREG+
CDK6	0.398571	0.3	0.256	5.10641e-05	7d	CD4_T_AREG+
ATG12	0.284616	0.378	0.329	5.13026e-05	7d	CD4_T_AREG+
DHRS3	0.382279	0.262	0.218	5.25688e-05	7d	CD4_T_AREG+
ING4	0.355653	0.268	0.221	5.39926e-05	7d	CD4_T_AREG+
CCDC174	0.354752	0.236	0.19	5.41192e-05	7d	CD4_T_AREG+
GOLGB1	0.321132	0.437	0.391	5.47848e-05	7d	CD4_T_AREG+
PPP1R12A	0.261041	0.465	0.421	5.58154e-05	7d	CD4_T_AREG+
NDUFAF3	0.298744	0.323	0.275	5.5833e-05	7d	CD4_T_AREG+
DMAC1	0.320595	0.314	0.268	5.86685e-05	7d	CD4_T_AREG+
SH3BP5	0.343471	0.272	0.224	6.2031e-05	7d	CD4_T_AREG+
GLUL	0.444262	0.158	0.12	6.23884e-05	7d	CD4_T_AREG+
ZNF831	-0.359592	0.105	0.143	6.3797e-05	7d	CD4_T_AREG+
YAF2	0.333992	0.297	0.248	6.54458e-05	7d	CD4_T_AREG+
NFKB1	0.298864	0.385	0.342	6.58949e-05	7d	CD4_T_AREG+
MAN1A2	0.344171	0.282	0.236	6.75948e-05	7d	CD4_T_AREG+
PRDX1	0.252953	0.479	0.442	6.88769e-05	7d	CD4_T_AREG+
GPBP1L1	0.370917	0.288	0.244	7.27291e-05	7d	CD4_T_AREG+
PIN4	0.346666	0.27	0.226	7.38663e-05	7d	CD4_T_AREG+
RHEB	0.333429	0.281	0.235	7.39526e-05	7d	CD4_T_AREG+
HES4	0.544891	0.138	0.102	7.44779e-05	7d	CD4_T_AREG+
LENG1	0.390957	0.205	0.164	7.51097e-05	7d	CD4_T_AREG+
KPNA6	0.427828	0.197	0.156	7.76395e-05	7d	CD4_T_AREG+
RBM5	0.371598	0.38	0.339	7.86782e-05	7d	CD4_T_AREG+
ITPA	0.31631	0.283	0.237	7.88508e-05	7d	CD4_T_AREG+
PHF14	0.348402	0.404	0.362	8.32293e-05	7d	CD4_T_AREG+
YARS	0.38282	0.233	0.19	8.43204e-05	7d	CD4_T_AREG+
PSMC4	0.307611	0.303	0.259	8.46725e-05	7d	CD4_T_AREG+
IL4R	0.372449	0.369	0.327	8.97788e-05	7d	CD4_T_AREG+
LYAR	0.440749	0.157	0.119	9.1901e-05	7d	CD4_T_AREG+
MESD	0.386466	0.265	0.22	9.45829e-05	7d	CD4_T_AREG+
ADPRM	0.554545	0.117	0.084	9.50614e-05	7d	CD4_T_AREG+
APPBP2	0.48334	0.145	0.109	9.80014e-05	7d	CD4_T_AREG+
CDK2AP2	0.351169	0.247	0.204	0.000102861	7d	CD4_T_AREG+
PSMD11	0.355992	0.26	0.217	0.000108719	7d	CD4_T_AREG+
PDS5A	0.348627	0.31	0.266	0.000109636	7d	CD4_T_AREG+
B3GNT2	0.448932	0.145	0.108	0.000109639	7d	CD4_T_AREG+
PPCS	0.356094	0.286	0.242	0.000110651	7d	CD4_T_AREG+
ZFX	0.316124	0.36	0.317	0.00011543	7d	CD4_T_AREG+
MRPL19	0.391421	0.228	0.186	0.000117458	7d	CD4_T_AREG+
FAM96B	0.255291	0.428	0.385	0.00011768	7d	CD4_T_AREG+
TRIM56	0.444668	0.262	0.219	0.000118071	7d	CD4_T_AREG+
LYRM2	0.368245	0.244	0.201	0.000120478	7d	CD4_T_AREG+
MRPS14	0.511091	0.125	0.092	0.000120905	7d	CD4_T_AREG+
SERINC1	0.341703	0.287	0.242	0.000121286	7d	CD4_T_AREG+
TNFRSF14	0.257782	0.486	0.444	0.000127518	7d	CD4_T_AREG+
GRASP	0.469425	0.153	0.116	0.000127724	7d	CD4_T_AREG+
BFAR	0.33646	0.281	0.235	0.000128329	7d	CD4_T_AREG+
TYMP	0.602194	0.116	0.084	0.000129794	7d	CD4_T_AREG+
HNRNPAB	0.280857	0.368	0.322	0.000131416	7d	CD4_T_AREG+
ATG101	0.391632	0.183	0.143	0.000132038	7d	CD4_T_AREG+
PUF60	0.261339	0.43	0.387	0.000135733	7d	CD4_T_AREG+
PHYKPL	0.322573	0.314	0.272	0.000140577	7d	CD4_T_AREG+
CDK12	0.378519	0.319	0.276	0.000144875	7d	CD4_T_AREG+
SMG1	0.350942	0.454	0.415	0.000145183	7d	CD4_T_AREG+
TAOK3	0.273938	0.459	0.418	0.000145788	7d	CD4_T_AREG+
NOP16	0.549437	0.102	0.071	0.0001527	7d	CD4_T_AREG+
C14orf119	0.452441	0.139	0.103	0.000152742	7d	CD4_T_AREG+
NIPBL	0.281631	0.453	0.411	0.000153459	7d	CD4_T_AREG+
TMEM173	0.333436	0.319	0.276	0.000157564	7d	CD4_T_AREG+
TRAPPC4	0.364183	0.254	0.212	0.000159413	7d	CD4_T_AREG+
TAF9	0.296551	0.354	0.311	0.000170743	7d	CD4_T_AREG+
USP1	0.33872	0.275	0.232	0.000181514	7d	CD4_T_AREG+
KLF10	0.372906	0.204	0.162	0.000181764	7d	CD4_T_AREG+
NEMF	0.338133	0.357	0.313	0.000186646	7d	CD4_T_AREG+
CISD1	0.430603	0.171	0.132	0.000193425	7d	CD4_T_AREG+
CFLAR	0.32276	0.424	0.384	0.00020298	7d	CD4_T_AREG+
SELPLG	0.304423	0.337	0.292	0.000209538	7d	CD4_T_AREG+
XRRA1	0.446385	0.168	0.13	0.000224803	7d	CD4_T_AREG+
SH2D3A	0.500546	0.148	0.113	0.000226337	7d	CD4_T_AREG+
SNRPA1	0.303135	0.352	0.308	0.000230277	7d	CD4_T_AREG+
BTF3L4	0.26599	0.381	0.336	0.000230545	7d	CD4_T_AREG+
RAB14	0.327146	0.323	0.28	0.000238568	7d	CD4_T_AREG+
HAT1	0.361155	0.22	0.178	0.000239803	7d	CD4_T_AREG+
GTF3C6	0.278975	0.385	0.342	0.000242393	7d	CD4_T_AREG+
POLR1C	0.544741	0.104	0.074	0.000242423	7d	CD4_T_AREG+
PPP4R3A	0.269201	0.401	0.356	0.000242502	7d	CD4_T_AREG+
KAT6A	0.286198	0.412	0.367	0.000243487	7d	CD4_T_AREG+
CHMP2A	0.287867	0.359	0.315	0.000247169	7d	CD4_T_AREG+
GTF2I	0.275952	0.479	0.442	0.000261465	7d	CD4_T_AREG+
SCAMP2	0.336221	0.277	0.233	0.000271458	7d	CD4_T_AREG+
MDFIC	0.280164	0.351	0.307	0.000274964	7d	CD4_T_AREG+
RBBP4	0.260755	0.412	0.366	0.000278232	7d	CD4_T_AREG+
CCDC69	0.388875	0.278	0.237	0.000284695	7d	CD4_T_AREG+
ADRM1	0.350022	0.265	0.222	0.000305755	7d	CD4_T_AREG+
PPM1K	0.356144	0.311	0.27	0.000341558	7d	CD4_T_AREG+
MRPL49	0.398082	0.147	0.112	0.00034628	7d	CD4_T_AREG+
SKA2	0.433494	0.166	0.129	0.000346519	7d	CD4_T_AREG+
CGGBP1	0.32451	0.347	0.306	0.000351963	7d	CD4_T_AREG+
TWF2	0.294088	0.34	0.299	0.000353651	7d	CD4_T_AREG+
LGALS3BP	0.345062	0.278	0.236	0.000365064	7d	CD4_T_AREG+
ARHGAP30	0.274779	0.484	0.444	0.000366267	7d	CD4_T_AREG+
SETD2	0.349655	0.332	0.29	0.000367095	7d	CD4_T_AREG+
PHIP	0.315778	0.383	0.339	0.000386668	7d	CD4_T_AREG+
LETMD1	0.365068	0.22	0.179	0.000410164	7d	CD4_T_AREG+
ECH1	0.272928	0.44	0.4	0.000415698	7d	CD4_T_AREG+
UBAP2L	0.455037	0.178	0.142	0.000434107	7d	CD4_T_AREG+
ESF1	0.302998	0.354	0.308	0.000482918	7d	CD4_T_AREG+
RBM22	0.339471	0.26	0.218	0.000495984	7d	CD4_T_AREG+
TMEM259	0.370251	0.334	0.291	0.000498096	7d	CD4_T_AREG+
MAPK1IP1L	0.292937	0.362	0.319	0.000539638	7d	CD4_T_AREG+
CYP20A1	0.323361	0.246	0.203	0.000539643	7d	CD4_T_AREG+
TMEM238	0.286068	0.373	0.332	0.000544786	7d	CD4_T_AREG+
MRPL27	0.358661	0.194	0.155	0.0005486	7d	CD4_T_AREG+
B3GAT3	0.349433	0.235	0.194	0.000548858	7d	CD4_T_AREG+
TOR1AIP2	0.317175	0.28	0.237	0.000552041	7d	CD4_T_AREG+
ODC1	0.29788	0.372	0.331	0.0006106	7d	CD4_T_AREG+
TMEM87A	0.317799	0.285	0.243	0.00061956	7d	CD4_T_AREG+
CD59	0.478861	0.124	0.092	0.000633859	7d	CD4_T_AREG+
NIN	0.33212	0.343	0.299	0.000644681	7d	CD4_T_AREG+
MAP2K7	0.354204	0.232	0.192	0.000651633	7d	CD4_T_AREG+
REV3L	0.47714	0.169	0.133	0.00065926	7d	CD4_T_AREG+
MPHOSPH8	0.270035	0.583	0.549	0.000663579	7d	CD4_T_AREG+
EXOSC8	0.345028	0.268	0.226	0.000664159	7d	CD4_T_AREG+
SF3A3	0.340211	0.267	0.227	0.000667987	7d	CD4_T_AREG+
ODF2L	0.291098	0.464	0.43	0.00067038	7d	CD4_T_AREG+
STX16	0.328261	0.323	0.278	0.000694761	7d	CD4_T_AREG+
IMMT	0.344723	0.297	0.257	0.000720381	7d	CD4_T_AREG+
ZC3H6	0.406563	0.182	0.145	0.000725338	7d	CD4_T_AREG+
AK2	0.384931	0.179	0.142	0.000752112	7d	CD4_T_AREG+
SP140L	0.339534	0.314	0.273	0.000778178	7d	CD4_T_AREG+
ENOPH1	0.396867	0.166	0.13	0.000787721	7d	CD4_T_AREG+
IRF3	0.288312	0.361	0.318	0.000791803	7d	CD4_T_AREG+
EBLN3P	0.333316	0.309	0.27	0.000792309	7d	CD4_T_AREG+
ZFAND6	0.313582	0.31	0.267	0.000862168	7d	CD4_T_AREG+
STMN1	0.28216	0.432	0.392	0.000867498	7d	CD4_T_AREG+
ATF7IP	0.342637	0.348	0.31	0.000899878	7d	CD4_T_AREG+
RBCK1	0.251897	0.401	0.355	0.000905167	7d	CD4_T_AREG+
PLIN2	0.293141	0.29	0.248	0.000906572	7d	CD4_T_AREG+
DPM1	0.388598	0.203	0.165	0.000907374	7d	CD4_T_AREG+
RCC2	0.400055	0.178	0.141	0.00091009	7d	CD4_T_AREG+
PTCD3	0.422097	0.226	0.188	0.000911785	7d	CD4_T_AREG+
MORC3	0.308563	0.336	0.294	0.000935727	7d	CD4_T_AREG+
PBDC1	0.356679	0.217	0.177	0.000940087	7d	CD4_T_AREG+
RBM43	0.508937	0.114	0.083	0.000957725	7d	CD4_T_AREG+
INO80	0.407387	0.208	0.17	0.000964951	7d	CD4_T_AREG+
MRPL36	0.371797	0.202	0.163	0.000969142	7d	CD4_T_AREG+
RRP15	0.344747	0.259	0.218	0.00101474	7d	CD4_T_AREG+
UBAC2	0.254164	0.423	0.381	0.00103168	7d	CD4_T_AREG+
CXorf38	0.408245	0.181	0.145	0.00105468	7d	CD4_T_AREG+
KMT2A	0.257334	0.502	0.463	0.00106303	7d	CD4_T_AREG+
PRR7	0.333316	0.26	0.218	0.00108455	7d	CD4_T_AREG+
MED28	0.306197	0.333	0.293	0.0011398	7d	CD4_T_AREG+
NFATC2IP	0.389296	0.319	0.279	0.00115236	7d	CD4_T_AREG+
ANAPC13	0.484549	0.127	0.095	0.00116649	7d	CD4_T_AREG+
FMNL1	0.264572	0.495	0.458	0.00120207	7d	CD4_T_AREG+
UBE2H	0.31732	0.359	0.317	0.0012092	7d	CD4_T_AREG+
LSG1	0.509499	0.14	0.107	0.00122271	7d	CD4_T_AREG+
DDX23	0.462489	0.158	0.123	0.00122916	7d	CD4_T_AREG+
TIMM9	0.31438	0.288	0.249	0.00123706	7d	CD4_T_AREG+
EMC7	0.283908	0.305	0.263	0.00127774	7d	CD4_T_AREG+
DUSP2	0.304361	0.662	0.639	0.00128333	7d	CD4_T_AREG+
NXT1	0.264566	0.365	0.323	0.00130749	7d	CD4_T_AREG+
MSL3	0.280532	0.376	0.333	0.00131576	7d	CD4_T_AREG+
SHPRH	0.432309	0.231	0.192	0.00136213	7d	CD4_T_AREG+
G3BP1	0.265402	0.432	0.394	0.00143131	7d	CD4_T_AREG+
LSM6	0.282521	0.353	0.31	0.001482	7d	CD4_T_AREG+
PREPL	0.544823	0.124	0.094	0.00151072	7d	CD4_T_AREG+
DDX39A	0.330796	0.297	0.257	0.00151166	7d	CD4_T_AREG+
IDH3G	0.276226	0.323	0.281	0.00154272	7d	CD4_T_AREG+
GGPS1	0.391231	0.17	0.135	0.00154482	7d	CD4_T_AREG+
GNAI3	0.25876	0.383	0.343	0.00154852	7d	CD4_T_AREG+
SNAPC5	0.362683	0.162	0.126	0.00157285	7d	CD4_T_AREG+
MRPL14	0.265254	0.356	0.314	0.00158048	7d	CD4_T_AREG+
UBE2K	0.267214	0.319	0.278	0.00164229	7d	CD4_T_AREG+
GOSR1	0.381756	0.242	0.203	0.00166194	7d	CD4_T_AREG+
ATP6V1H	0.370208	0.221	0.182	0.00167072	7d	CD4_T_AREG+
HELZ	0.366772	0.297	0.259	0.00167643	7d	CD4_T_AREG+
PSMG2	0.26378	0.377	0.336	0.00170494	7d	CD4_T_AREG+
TRIB2	0.400725	0.231	0.193	0.00172116	7d	CD4_T_AREG+
RILPL2	0.281436	0.322	0.28	0.00172843	7d	CD4_T_AREG+
IKZF3	0.388847	0.188	0.15	0.00177706	7d	CD4_T_AREG+
ZNF195	0.507464	0.119	0.089	0.0017855	7d	CD4_T_AREG+
STAU1	0.308926	0.282	0.243	0.00183296	7d	CD4_T_AREG+
HSPA4	0.326776	0.236	0.197	0.00186969	7d	CD4_T_AREG+
ZNF292	0.294969	0.464	0.431	0.0018876	7d	CD4_T_AREG+
IARS	0.439342	0.182	0.146	0.00196169	7d	CD4_T_AREG+
MRPS22	0.368615	0.211	0.173	0.00198139	7d	CD4_T_AREG+
PNKD	0.278335	0.315	0.275	0.0020044	7d	CD4_T_AREG+
CCDC28A	0.387377	0.152	0.118	0.00218218	7d	CD4_T_AREG+
HM13	0.337865	0.259	0.219	0.00218641	7d	CD4_T_AREG+
PMF1	0.312363	0.278	0.24	0.00223416	7d	CD4_T_AREG+
MRPS18A	0.412415	0.118	0.087	0.00223912	7d	CD4_T_AREG+
JPT1	0.268697	0.301	0.258	0.00226905	7d	CD4_T_AREG+
XRN1	0.371583	0.32	0.281	0.00229127	7d	CD4_T_AREG+
RGS14	0.335098	0.26	0.219	0.00238634	7d	CD4_T_AREG+
CD2AP	0.32898	0.249	0.209	0.00240688	7d	CD4_T_AREG+
FAM207A	0.356294	0.198	0.162	0.00243206	7d	CD4_T_AREG+
SF3B4	0.340816	0.206	0.168	0.00249932	7d	CD4_T_AREG+
NCOA7	0.313518	0.324	0.285	0.00253965	7d	CD4_T_AREG+
SNX20	0.469605	0.151	0.119	0.00257901	7d	CD4_T_AREG+
APOL3	0.388603	0.191	0.155	0.0026437	7d	CD4_T_AREG+
KIAA2026	0.35726	0.279	0.24	0.0026497	7d	CD4_T_AREG+
CIAPIN1	0.389967	0.155	0.121	0.00269352	7d	CD4_T_AREG+
NSD1	0.353745	0.374	0.341	0.00275868	7d	CD4_T_AREG+
HNRNPA1P48	-0.288918	0.175	0.214	0.00277708	7d	CD4_T_AREG+
TXNDC12	0.29444	0.272	0.231	0.00278629	7d	CD4_T_AREG+
NIP7	0.345217	0.199	0.161	0.00283861	7d	CD4_T_AREG+
PGGHG	0.617405	0.309	0.275	0.00287917	7d	CD4_T_AREG+
RP9	0.461113	0.145	0.111	0.00290774	7d	CD4_T_AREG+
DOCK8	0.262646	0.477	0.441	0.00291495	7d	CD4_T_AREG+
RIOK1	0.376302	0.154	0.12	0.0029996	7d	CD4_T_AREG+
GTPBP4	0.304146	0.255	0.214	0.00306065	7d	CD4_T_AREG+
HSBP1	0.373429	0.202	0.165	0.0030832	7d	CD4_T_AREG+
NCOA4	0.326906	0.254	0.215	0.00309776	7d	CD4_T_AREG+
RGS19	0.257331	0.366	0.325	0.00311961	7d	CD4_T_AREG+
RETREG3	0.363986	0.217	0.179	0.00313042	7d	CD4_T_AREG+
ZNF638	0.390348	0.31	0.274	0.0032094	7d	CD4_T_AREG+
CRNKL1	0.425843	0.151	0.118	0.00323259	7d	CD4_T_AREG+
CNOT9	0.433392	0.155	0.121	0.00328172	7d	CD4_T_AREG+
TXK	0.267094	0.45	0.412	0.00331281	7d	CD4_T_AREG+
HEXDC	0.39717	0.215	0.178	0.00340909	7d	CD4_T_AREG+
ICA1L	-0.354663	0.155	0.192	0.00349742	7d	CD4_T_AREG+
THOC2	0.280512	0.423	0.389	0.00352054	7d	CD4_T_AREG+
CITED4	0.412168	0.178	0.144	0.00362011	7d	CD4_T_AREG+
SMAP1	0.262117	0.385	0.349	0.00363458	7d	CD4_T_AREG+
MFAP1	0.468821	0.117	0.087	0.00368012	7d	CD4_T_AREG+
EIF2B5	0.426986	0.164	0.13	0.00368665	7d	CD4_T_AREG+
LSM2	0.262884	0.315	0.27	0.00370029	7d	CD4_T_AREG+
MAPKAPK3	0.422683	0.155	0.122	0.00386341	7d	CD4_T_AREG+
POLR2H	0.308469	0.233	0.195	0.00396185	7d	CD4_T_AREG+
CCDC25	0.30949	0.276	0.237	0.0041045	7d	CD4_T_AREG+
DDX10	0.452056	0.16	0.128	0.00412045	7d	CD4_T_AREG+
TFG	0.349072	0.221	0.183	0.00420293	7d	CD4_T_AREG+
GTPBP8	0.321284	0.225	0.185	0.00422033	7d	CD4_T_AREG+
PNPT1	0.405995	0.178	0.143	0.00423902	7d	CD4_T_AREG+
MRPL1	0.30735	0.282	0.243	0.0042553	7d	CD4_T_AREG+
VCPKMT	0.497785	0.111	0.083	0.00435599	7d	CD4_T_AREG+
VHL	0.401362	0.196	0.161	0.00446645	7d	CD4_T_AREG+
SFT2D2	0.367824	0.189	0.153	0.00459152	7d	CD4_T_AREG+
MRTO4	0.391495	0.198	0.162	0.00463137	7d	CD4_T_AREG+
EZH1	0.45706	0.184	0.149	0.00470167	7d	CD4_T_AREG+
SPG7	0.370953	0.355	0.318	0.00478967	7d	CD4_T_AREG+
GTPBP10	0.549746	0.108	0.08	0.00531024	7d	CD4_T_AREG+
NOL8	0.416358	0.197	0.162	0.00536093	7d	CD4_T_AREG+
BRIX1	0.311551	0.243	0.204	0.00562447	7d	CD4_T_AREG+
ARMH1	0.255698	0.453	0.416	0.00567292	7d	CD4_T_AREG+
DERL1	0.334958	0.206	0.17	0.00568567	7d	CD4_T_AREG+
BTN3A1	0.473952	0.199	0.165	0.0057043	7d	CD4_T_AREG+
CYBC1	0.325843	0.278	0.24	0.00578681	7d	CD4_T_AREG+
SPAG9	0.427302	0.205	0.169	0.0058336	7d	CD4_T_AREG+
SERPINB1	0.285597	0.366	0.328	0.00605371	7d	CD4_T_AREG+
NFAT5	0.468405	0.162	0.129	0.00615417	7d	CD4_T_AREG+
DDRGK1	0.325764	0.239	0.201	0.00631741	7d	CD4_T_AREG+
FAM53C	0.356005	0.248	0.211	0.0063422	7d	CD4_T_AREG+
SDHAF3	0.318125	0.24	0.203	0.00635777	7d	CD4_T_AREG+
JAGN1	0.355127	0.202	0.167	0.00648322	7d	CD4_T_AREG+
CBR1	0.409483	0.112	0.084	0.00650062	7d	CD4_T_AREG+
ZNF266	0.534411	0.103	0.076	0.00663664	7d	CD4_T_AREG+
ARL5B	0.349036	0.15	0.117	0.0069125	7d	CD4_T_AREG+
FAM136A	0.313368	0.231	0.192	0.0070191	7d	CD4_T_AREG+
GAR1	0.408775	0.165	0.133	0.00703327	7d	CD4_T_AREG+
HIVEP1	0.393191	0.207	0.171	0.00711478	7d	CD4_T_AREG+
MRPS23	0.350099	0.183	0.148	0.00720865	7d	CD4_T_AREG+
MRPS26	0.259316	0.306	0.265	0.00720988	7d	CD4_T_AREG+
CMAS	0.394363	0.125	0.095	0.00722717	7d	CD4_T_AREG+
UTP6	0.380536	0.158	0.124	0.00731144	7d	CD4_T_AREG+
DPF2	0.401838	0.178	0.144	0.00738949	7d	CD4_T_AREG+
U2AF1L4	0.350707	0.215	0.178	0.00739098	7d	CD4_T_AREG+
NPAT	0.392352	0.222	0.186	0.00743933	7d	CD4_T_AREG+
PCED1B	0.412736	0.184	0.15	0.00745819	7d	CD4_T_AREG+
SUZ12	0.300881	0.367	0.333	0.00754828	7d	CD4_T_AREG+
TGS1	0.299398	0.294	0.253	0.00756873	7d	CD4_T_AREG+
LNPEP	0.283414	0.423	0.384	0.0078045	7d	CD4_T_AREG+
SLC50A1	0.416987	0.142	0.111	0.00783049	7d	CD4_T_AREG+
SNRNP70	0.378521	0.405	0.371	0.00783617	7d	CD4_T_AREG+
UBN1	0.300813	0.245	0.206	0.00807333	7d	CD4_T_AREG+
HIRIP3	0.445058	0.114	0.086	0.00816889	7d	CD4_T_AREG+
TOR1AIP1	0.364751	0.175	0.14	0.00829753	7d	CD4_T_AREG+
CRCP	0.358233	0.184	0.15	0.00861867	7d	CD4_T_AREG+
OTUB1	0.282992	0.3	0.26	0.00876989	7d	CD4_T_AREG+
WDR48	0.383009	0.196	0.161	0.00888486	7d	CD4_T_AREG+
HAUS2	0.440137	0.105	0.078	0.00904667	7d	CD4_T_AREG+
LY9	0.342248	0.29	0.253	0.00906996	7d	CD4_T_AREG+
C1D	0.272286	0.315	0.274	0.00921238	7d	CD4_T_AREG+
GNL2	0.38578	0.167	0.134	0.00938958	7d	CD4_T_AREG+
RNF114	0.335645	0.26	0.225	0.0095076	7d	CD4_T_AREG+
OGA	0.357433	0.378	0.347	0.00956533	7d	CD4_T_AREG+
MRPL58	0.362749	0.145	0.113	0.00957434	7d	CD4_T_AREG+
NFKBIB	0.352878	0.191	0.156	0.00966881	7d	CD4_T_AREG+
C1GALT1	0.32069	0.331	0.296	0.00979667	7d	CD4_T_AREG+
SPN	0.339866	0.271	0.233	0.0101021	7d	CD4_T_AREG+
TUT4	0.285903	0.596	0.564	0.0101257	7d	CD4_T_AREG+
ZRSR2	0.364666	0.204	0.169	0.0101899	7d	CD4_T_AREG+
MLLT10	0.369815	0.192	0.157	0.0103277	7d	CD4_T_AREG+
PPIE	0.352011	0.211	0.175	0.0106725	7d	CD4_T_AREG+
MPRIP	0.343486	0.224	0.187	0.0107371	7d	CD4_T_AREG+
CEP350	0.321611	0.347	0.309	0.0116705	7d	CD4_T_AREG+
GNG2	0.251287	0.414	0.379	0.0116853	7d	CD4_T_AREG+
RBM42	0.380236	0.164	0.132	0.0117683	7d	CD4_T_AREG+
OPA3	0.438709	0.1	0.074	0.012045	7d	CD4_T_AREG+
CCDC43	0.371878	0.159	0.127	0.0120799	7d	CD4_T_AREG+
PHF6	0.343755	0.162	0.13	0.0123242	7d	CD4_T_AREG+
TYW3	0.380287	0.202	0.167	0.0124196	7d	CD4_T_AREG+
RASA3	0.313793	0.366	0.328	0.0127251	7d	CD4_T_AREG+
TMEM263	0.315208	0.214	0.178	0.012884	7d	CD4_T_AREG+
ATF5	0.382265	0.145	0.113	0.0132818	7d	CD4_T_AREG+
PLCG2	0.578156	0.294	0.26	0.0140006	7d	CD4_T_AREG+
DERL2	0.331609	0.218	0.183	0.0145205	7d	CD4_T_AREG+
AUP1	0.328028	0.264	0.229	0.0146102	7d	CD4_T_AREG+
CREBZF	0.371072	0.257	0.222	0.0146541	7d	CD4_T_AREG+
ZNF350	0.431355	0.124	0.095	0.0149526	7d	CD4_T_AREG+
SMAD4	0.384199	0.184	0.15	0.0151018	7d	CD4_T_AREG+
RRS1	0.397887	0.142	0.111	0.0156776	7d	CD4_T_AREG+
C1orf123	0.311528	0.215	0.179	0.0159525	7d	CD4_T_AREG+
CCDC137	0.368386	0.145	0.114	0.0163888	7d	CD4_T_AREG+
MORC2	0.455744	0.13	0.101	0.0164715	7d	CD4_T_AREG+
PPP4R3B	0.266427	0.358	0.324	0.0168074	7d	CD4_T_AREG+
DNAJB12	0.379959	0.204	0.17	0.0168441	7d	CD4_T_AREG+
TMEM167B	0.349471	0.187	0.153	0.0169494	7d	CD4_T_AREG+
TBC1D15	0.308538	0.323	0.29	0.0169582	7d	CD4_T_AREG+
TINF2	0.330217	0.223	0.187	0.0169984	7d	CD4_T_AREG+
EXOSC1	0.321788	0.227	0.192	0.0174287	7d	CD4_T_AREG+
KIAA1551	0.332116	0.458	0.428	0.0174633	7d	CD4_T_AREG+
PTPN6	0.357501	0.256	0.22	0.0175825	7d	CD4_T_AREG+
TTF1	0.394454	0.204	0.17	0.017932	7d	CD4_T_AREG+
MRPL4	0.277764	0.269	0.231	0.0183366	7d	CD4_T_AREG+
FLNA	0.256812	0.355	0.317	0.0189326	7d	CD4_T_AREG+
DDX39B	0.288808	0.411	0.377	0.019359	7d	CD4_T_AREG+
MRPL16	0.361953	0.197	0.164	0.0199021	7d	CD4_T_AREG+
GLIPR2	0.327781	0.204	0.17	0.0200753	7d	CD4_T_AREG+
UPF3A	0.257914	0.397	0.361	0.0201555	7d	CD4_T_AREG+
MACO1	0.436039	0.167	0.136	0.0204589	7d	CD4_T_AREG+
KNOP1	0.420972	0.2	0.165	0.0205299	7d	CD4_T_AREG+
CASP1	0.413429	0.126	0.098	0.0206807	7d	CD4_T_AREG+
TNKS2	0.405631	0.172	0.14	0.0211643	7d	CD4_T_AREG+
FGD3	0.326945	0.403	0.369	0.0213323	7d	CD4_T_AREG+
NUP88	0.395491	0.155	0.124	0.02181	7d	CD4_T_AREG+
TMEM11	0.377033	0.122	0.094	0.0219819	7d	CD4_T_AREG+
PTPN1	0.285919	0.308	0.272	0.0219966	7d	CD4_T_AREG+
DIS3	0.368206	0.197	0.164	0.0220351	7d	CD4_T_AREG+
TIMM17A	0.364358	0.177	0.145	0.02214	7d	CD4_T_AREG+
DBF4	0.261227	0.23	0.194	0.0223408	7d	CD4_T_AREG+
DOK2	0.251319	0.322	0.287	0.0224782	7d	CD4_T_AREG+
SPOUT1	0.482809	0.111	0.085	0.0226092	7d	CD4_T_AREG+
CNST	0.327919	0.286	0.251	0.0228258	7d	CD4_T_AREG+
AK6	0.33216	0.183	0.149	0.0228324	7d	CD4_T_AREG+
SMG7	0.458628	0.135	0.105	0.0228889	7d	CD4_T_AREG+
ZCCHC17	0.364304	0.169	0.137	0.0229007	7d	CD4_T_AREG+
ASCC3	0.410276	0.236	0.203	0.0233343	7d	CD4_T_AREG+
ASXL1	0.301391	0.389	0.353	0.0234168	7d	CD4_T_AREG+
FARSA	0.438273	0.115	0.088	0.0237306	7d	CD4_T_AREG+
TBRG1	0.376795	0.204	0.17	0.0239071	7d	CD4_T_AREG+
NEAT1	0.254214	0.633	0.606	0.0241663	7d	CD4_T_AREG+
FCF1	0.4613	0.121	0.093	0.0244524	7d	CD4_T_AREG+
NUP62	0.427158	0.144	0.114	0.0244593	7d	CD4_T_AREG+
TFDP2	0.285838	0.295	0.26	0.0246772	7d	CD4_T_AREG+
PSMD14	0.320737	0.229	0.195	0.0258077	7d	CD4_T_AREG+
GID8	0.30587	0.218	0.183	0.0271076	7d	CD4_T_AREG+
HIST1H2AC	0.446287	0.145	0.115	0.0272612	7d	CD4_T_AREG+
SRPRB	0.420633	0.138	0.108	0.0274532	7d	CD4_T_AREG+
NIPA2	0.408954	0.141	0.112	0.0279667	7d	CD4_T_AREG+
DICER1	0.360135	0.238	0.203	0.0293984	7d	CD4_T_AREG+
CTU1	0.45823	0.1	0.074	0.0295516	7d	CD4_T_AREG+
LRRC58	0.359709	0.223	0.19	0.0298389	7d	CD4_T_AREG+
SNAP29	0.383692	0.152	0.121	0.030303	7d	CD4_T_AREG+
ZNF106	0.282401	0.283	0.244	0.0310215	7d	CD4_T_AREG+
GRWD1	0.437491	0.133	0.104	0.0321769	7d	CD4_T_AREG+
ATF1	0.344674	0.171	0.139	0.0324489	7d	CD4_T_AREG+
XAB2	0.47341	0.12	0.093	0.0329091	7d	CD4_T_AREG+
MANF	0.302536	0.223	0.188	0.0330166	7d	CD4_T_AREG+
ZAP70	0.371488	0.325	0.293	0.033484	7d	CD4_T_AREG+
ZNF326	0.303655	0.283	0.249	0.0337271	7d	CD4_T_AREG+
MYNN	0.413754	0.105	0.079	0.0341924	7d	CD4_T_AREG+
PPID	0.30252	0.244	0.208	0.0343649	7d	CD4_T_AREG+
AHSA1	0.289076	0.31	0.275	0.0354097	7d	CD4_T_AREG+
RNASEH1	0.38594	0.161	0.131	0.0354334	7d	CD4_T_AREG+
R3HDM2	0.276564	0.372	0.339	0.0362703	7d	CD4_T_AREG+
ANKRD36C	0.680822	0.195	0.164	0.0365439	7d	CD4_T_AREG+
SRSF1	0.346207	0.243	0.21	0.0391366	7d	CD4_T_AREG+
SRRT	0.37093	0.17	0.138	0.0392318	7d	CD4_T_AREG+
AASDHPPT	0.382847	0.164	0.133	0.0393924	7d	CD4_T_AREG+
SNX4	0.430729	0.129	0.102	0.0393943	7d	CD4_T_AREG+
RPP38	0.413274	0.173	0.142	0.039987	7d	CD4_T_AREG+
SLC25A45	0.326231	0.286	0.252	0.0404236	7d	CD4_T_AREG+
YIPF4	0.336506	0.291	0.255	0.0407111	7d	CD4_T_AREG+
EML4	0.261468	0.45	0.42	0.0407116	7d	CD4_T_AREG+
ZNF24	0.250931	0.397	0.364	0.0412887	7d	CD4_T_AREG+
DCAF5	0.35914	0.241	0.207	0.0416784	7d	CD4_T_AREG+
GBP1	0.361582	0.227	0.192	0.0423957	7d	CD4_T_AREG+
RBM33	0.302156	0.387	0.355	0.04373	7d	CD4_T_AREG+
CCDC28B	0.326963	0.211	0.177	0.0439224	7d	CD4_T_AREG+
GART	0.423548	0.155	0.125	0.0441945	7d	CD4_T_AREG+
MTCH1	0.283201	0.341	0.305	0.0445285	7d	CD4_T_AREG+
ANXA5	0.325247	0.19	0.157	0.0448947	7d	CD4_T_AREG+
CPSF6	0.337909	0.237	0.203	0.0457581	7d	CD4_T_AREG+
CCZ1B	0.45073	0.107	0.081	0.0459099	7d	CD4_T_AREG+
LRRC59	0.363451	0.137	0.108	0.0476204	7d	CD4_T_AREG+
IFNAR1	0.25361	0.291	0.252	0.04817	7d	CD4_T_AREG+
GRSF1	0.25352	0.251	0.215	0.0489306	7d	CD4_T_AREG+
KTI12	0.419487	0.106	0.08	0.0489572	7d	CD4_T_AREG+
PAXBP1	0.392467	0.216	0.184	0.0494242	7d	CD4_T_AREG+
MT-CO1	-0.262952	1	1	1.16699e-184	2m	CD4_T_AREG+
TXNIP	-0.35571	0.954	0.967	1.54353e-56	2m	CD4_T_AREG+
KLF6	-0.303626	0.851	0.895	3.06437e-26	2m	CD4_T_AREG+
HBA2	-1.76682	0.055	0.108	1.80114e-21	2m	CD4_T_AREG+
HBB	-1.70185	0.085	0.141	2.56611e-18	2m	CD4_T_AREG+
GZMA	-0.380552	0.396	0.467	3.11193e-15	2m	CD4_T_AREG+
CDC14A	-0.259826	0.56	0.611	1.78982e-09	2m	CD4_T_AREG+
AHNAK	-0.296055	0.347	0.413	5.2558e-09	2m	CD4_T_AREG+
SMC4	-0.330333	0.327	0.384	8.28978e-08	2m	CD4_T_AREG+
ADGRE5	-0.269292	0.426	0.48	3.53866e-07	2m	CD4_T_AREG+
CENPC	0.296291	0.344	0.297	1.25526e-05	2m	CD4_T_AREG+
NOG	0.338193	0.259	0.216	0.000130719	2m	CD4_T_AREG+
MYC	-0.357436	0.205	0.248	0.000153919	2m	CD4_T_AREG+
STAT1	-0.353666	0.333	0.374	0.000274491	2m	CD4_T_AREG+
NFKBIZ	-0.276981	0.375	0.416	0.00325085	2m	CD4_T_AREG+
GBP2	-0.3235	0.297	0.337	0.00495735	2m	CD4_T_AREG+
IFI44L	0.477812	0.124	0.094	0.00521421	2m	CD4_T_AREG+
ATP2B1-AS1	-0.395415	0.129	0.162	0.00640763	2m	CD4_T_AREG+
RPS4Y1	-0.355009	0.119	0.15	0.00783942	2m	CD4_T_AREG+
TPT1	-0.481953	0.999	1	2.97292e-128	7d	CD4_T_ISGhi
RPS3A	-0.470951	0.998	1	4.13648e-117	7d	CD4_T_ISGhi
IFI44L	1.87181	0.939	0.546	8.69313e-113	7d	CD4_T_ISGhi
RPS10	-0.804626	0.982	0.998	1.33731e-96	7d	CD4_T_ISGhi
ISG15	1.79873	0.97	0.888	1.93213e-94	7d	CD4_T_ISGhi
IFI6	1.83045	0.926	0.612	4.36665e-89	7d	CD4_T_ISGhi
RPS15A	-0.368834	0.993	1	3.2126e-84	7d	CD4_T_ISGhi
IFIT3	3.17521	0.637	0.178	3.8803e-73	7d	CD4_T_ISGhi
RPS27A	-0.334833	0.998	1	5.98088e-70	7d	CD4_T_ISGhi
MX1	1.73128	0.89	0.654	1.58717e-69	7d	CD4_T_ISGhi
RPL3	-0.371528	0.999	1	4.19297e-68	7d	CD4_T_ISGhi
XAF1	1.30147	0.917	0.716	2.85506e-67	7d	CD4_T_ISGhi
RPL21	-0.388192	0.993	1	2.98345e-67	7d	CD4_T_ISGhi
EEF1A1	-0.290665	1	1	4.05503e-63	7d	CD4_T_ISGhi
LY6E	1.073	0.939	0.855	3.20544e-60	7d	CD4_T_ISGhi
RPS21	-0.420329	0.991	1	3.61718e-60	7d	CD4_T_ISGhi
RPS3	-0.324561	0.998	1	1.28585e-57	7d	CD4_T_ISGhi
RPS23	-0.295618	0.996	1	5.77322e-57	7d	CD4_T_ISGhi
RPS16	-0.339802	0.991	1	7.86834e-56	7d	CD4_T_ISGhi
EEF1B2	-0.481085	0.988	1	4.75588e-55	7d	CD4_T_ISGhi
EIF2AK2	1.26412	0.846	0.637	2.86196e-53	7d	CD4_T_ISGhi
RPL37	-0.315359	0.998	1	6.92572e-51	7d	CD4_T_ISGhi
RPL39	-0.306367	0.995	1	1.58898e-50	7d	CD4_T_ISGhi
OAS1	1.96111	0.663	0.313	3.56946e-50	7d	CD4_T_ISGhi
RPS27	-0.277003	1	1	1.77076e-48	7d	CD4_T_ISGhi
MT2A	1.89308	0.797	0.577	2.38547e-48	7d	CD4_T_ISGhi
IFIT1	2.75951	0.535	0.16	2.48969e-48	7d	CD4_T_ISGhi
RSAD2	2.35039	0.581	0.226	7.88285e-47	7d	CD4_T_ISGhi
RPS8	-0.279781	1	1	1.54093e-46	7d	CD4_T_ISGhi
RPS2	-0.273828	0.998	1	3.24794e-46	7d	CD4_T_ISGhi
RPL9	-0.291884	0.991	1	4.41632e-46	7d	CD4_T_ISGhi
RPL13A	-0.278739	0.999	1	1.82957e-45	7d	CD4_T_ISGhi
IRF7	1.33539	0.781	0.531	6.28187e-44	7d	CD4_T_ISGhi
NFKBIA	0.877763	0.928	0.867	7.85453e-43	7d	CD4_T_ISGhi
SP100	1.158	0.834	0.637	1.23197e-40	7d	CD4_T_ISGhi
USP18	2.15984	0.536	0.195	3.88042e-40	7d	CD4_T_ISGhi
ISG20	1.27356	0.848	0.734	1.05492e-39	7d	CD4_T_ISGhi
RPL27	-0.314474	0.987	1	3.65404e-39	7d	CD4_T_ISGhi
RPS7	-0.283744	0.994	1	6.67716e-39	7d	CD4_T_ISGhi
RPS13	-0.287113	0.988	1	7.42702e-39	7d	CD4_T_ISGhi
RPS5	-0.310631	0.992	1	1.49575e-38	7d	CD4_T_ISGhi
MT-ATP6	-0.340394	1	1	2.39008e-38	7d	CD4_T_ISGhi
RPL22	-0.289071	0.996	1	1.48828e-37	7d	CD4_T_ISGhi
RPS6	-0.271625	0.999	1	1.98301e-37	7d	CD4_T_ISGhi
RPS29	-0.306596	0.997	1	3.32873e-37	7d	CD4_T_ISGhi
RPL26	-0.286287	0.991	1	4.09451e-37	7d	CD4_T_ISGhi
RPS4X	-0.276802	0.997	1	1.011e-36	7d	CD4_T_ISGhi
RPL4	-0.421493	0.986	1	1.27769e-36	7d	CD4_T_ISGhi
RPL6	-0.291219	0.997	1	1.00764e-35	7d	CD4_T_ISGhi
MT-ND3	-0.308815	0.999	1	1.78922e-35	7d	CD4_T_ISGhi
RPL37A	-0.2747	0.999	1	1.17992e-34	7d	CD4_T_ISGhi
PTMA	0.348805	0.998	1	2.08855e-34	7d	CD4_T_ISGhi
HERC5	2.28894	0.468	0.16	1.26501e-33	7d	CD4_T_ISGhi
B2M	0.281064	0.999	1	2.53951e-33	7d	CD4_T_ISGhi
NT5C3A	1.75236	0.636	0.4	2.70394e-33	7d	CD4_T_ISGhi
SP110	0.992417	0.835	0.658	3.26278e-33	7d	CD4_T_ISGhi
MX2	1.34463	0.707	0.471	7.93389e-33	7d	CD4_T_ISGhi
RPL5	-0.303175	0.991	1	1.22529e-32	7d	CD4_T_ISGhi
TOMM7	-0.42877	0.971	1	5.22529e-31	7d	CD4_T_ISGhi
BST2	1.46727	0.616	0.355	1.20305e-30	7d	CD4_T_ISGhi
EPSTI1	1.13001	0.772	0.598	7.19561e-30	7d	CD4_T_ISGhi
UBA52	-0.271691	0.996	1	1.21759e-29	7d	CD4_T_ISGhi
HLA-C	0.41668	0.993	1	4.41938e-28	7d	CD4_T_ISGhi
SMCHD1	1.03858	0.822	0.699	6.60085e-27	7d	CD4_T_ISGhi
IFI16	1.00436	0.763	0.56	4.52194e-26	7d	CD4_T_ISGhi
IFI35	1.4464	0.607	0.384	5.8481e-26	7d	CD4_T_ISGhi
HSP90AB1	0.587557	0.938	0.927	5.00202e-25	7d	CD4_T_ISGhi
IFI44	1.28305	0.592	0.326	9.50508e-25	7d	CD4_T_ISGhi
MT-ND4	-0.310917	0.998	1	9.74135e-25	7d	CD4_T_ISGhi
SAMD9	1.29938	0.637	0.407	2.74517e-24	7d	CD4_T_ISGhi
MYL12A	0.552849	0.961	0.95	4.1762e-23	7d	CD4_T_ISGhi
TRIM22	1.31652	0.618	0.398	6.15866e-23	7d	CD4_T_ISGhi
PLSCR1	1.60551	0.502	0.257	7.36276e-23	7d	CD4_T_ISGhi
RPS11	-0.261932	0.995	1	1.06377e-22	7d	CD4_T_ISGhi
DRAP1	0.703597	0.868	0.803	1.16915e-22	7d	CD4_T_ISGhi
CMPK2	1.59444	0.439	0.185	1.24333e-21	7d	CD4_T_ISGhi
IFITM2	0.763131	0.873	0.803	3.07971e-21	7d	CD4_T_ISGhi
ADAR	0.912805	0.736	0.583	9.52148e-21	7d	CD4_T_ISGhi
OAS3	1.59501	0.428	0.185	1.19057e-20	7d	CD4_T_ISGhi
C19orf66	1.39295	0.526	0.293	1.29274e-20	7d	CD4_T_ISGhi
DDX60L	1.55313	0.516	0.284	1.7082e-20	7d	CD4_T_ISGhi
PARP10	1.49427	0.476	0.232	2.31777e-20	7d	CD4_T_ISGhi
MT-ND1	-0.269748	0.997	1	5.53747e-20	7d	CD4_T_ISGhi
RNF213	0.877188	0.886	0.822	7.04086e-20	7d	CD4_T_ISGhi
H3F3B	0.484947	0.982	0.973	1.02262e-19	7d	CD4_T_ISGhi
CDKN2D	1.20425	0.553	0.328	1.07005e-19	7d	CD4_T_ISGhi
DDX60	1.18603	0.578	0.357	1.2295e-19	7d	CD4_T_ISGhi
HLA-B	0.340678	0.997	0.996	1.76232e-19	7d	CD4_T_ISGhi
HERC6	1.70679	0.391	0.16	1.91945e-19	7d	CD4_T_ISGhi
EIF3L	-0.693558	0.62	0.807	2.85591e-19	7d	CD4_T_ISGhi
RPL36A	-0.428898	0.939	0.992	4.38149e-19	7d	CD4_T_ISGhi
PPM1K	1.21601	0.572	0.365	4.43026e-19	7d	CD4_T_ISGhi
NUB1	1.15153	0.61	0.392	4.64033e-19	7d	CD4_T_ISGhi
NMI	1.19525	0.579	0.376	7.97764e-19	7d	CD4_T_ISGhi
PIM2	1.19209	0.513	0.284	8.91233e-18	7d	CD4_T_ISGhi
EIF5A	0.654795	0.812	0.724	3.9086e-17	7d	CD4_T_ISGhi
PARP9	1.0652	0.593	0.382	4.18945e-17	7d	CD4_T_ISGhi
ACTG1	-0.500619	0.922	0.983	4.9311e-17	7d	CD4_T_ISGhi
SAMD9L	1.08177	0.632	0.438	1.50206e-16	7d	CD4_T_ISGhi
PIM3	1.25917	0.514	0.303	2.64318e-16	7d	CD4_T_ISGhi
IER2	0.648394	0.832	0.737	1.42294e-15	7d	CD4_T_ISGhi
MT-CYB	-0.285346	0.999	1	1.552e-15	7d	CD4_T_ISGhi
IFIT2	2.68059	0.263	0.073	1.69864e-15	7d	CD4_T_ISGhi
PLAC8	0.583749	0.864	0.786	2.29074e-15	7d	CD4_T_ISGhi
COMMD6	-0.442626	0.827	0.929	2.40034e-15	7d	CD4_T_ISGhi
TMEM123	0.57188	0.878	0.82	3.26254e-15	7d	CD4_T_ISGhi
IFITM3	2.04256	0.338	0.143	3.43935e-15	7d	CD4_T_ISGhi
OASL	2.32322	0.247	0.062	5.58624e-15	7d	CD4_T_ISGhi
HSPA8	0.464414	0.95	0.944	9.31676e-15	7d	CD4_T_ISGhi
HLA-E	0.280777	0.994	0.996	4.28587e-14	7d	CD4_T_ISGhi
IER5	0.914009	0.598	0.411	1.35527e-13	7d	CD4_T_ISGhi
LAP3	1.1165	0.495	0.307	1.46432e-13	7d	CD4_T_ISGhi
DDX5	0.324176	0.995	0.992	2.04584e-13	7d	CD4_T_ISGhi
IFITM1	0.927462	0.59	0.419	4.34835e-13	7d	CD4_T_ISGhi
UBE2L6	0.765651	0.743	0.639	5.41128e-13	7d	CD4_T_ISGhi
OAS2	1.04084	0.516	0.336	7.20936e-13	7d	CD4_T_ISGhi
GPBP1	0.744675	0.737	0.616	8.34857e-13	7d	CD4_T_ISGhi
TNFSF10	1.42524	0.532	0.369	1.50116e-12	7d	CD4_T_ISGhi
PTGIR	1.55087	0.331	0.145	1.86998e-12	7d	CD4_T_ISGhi
PHF11	1.00897	0.497	0.311	5.70099e-12	7d	CD4_T_ISGhi
SELL	0.447523	0.932	0.915	6.08605e-12	7d	CD4_T_ISGhi
LTB	0.360253	0.991	0.998	1.22859e-11	7d	CD4_T_ISGhi
LGALS9	1.41579	0.333	0.154	1.49225e-11	7d	CD4_T_ISGhi
DHX58	2.01012	0.233	0.075	3.86579e-11	7d	CD4_T_ISGhi
IFIH1	1.59071	0.321	0.149	4.77269e-11	7d	CD4_T_ISGhi
IFIT5	1.67187	0.243	0.079	5.77274e-11	7d	CD4_T_ISGhi
HELZ2	1.30931	0.385	0.207	1.03858e-10	7d	CD4_T_ISGhi
SRSF5	0.332515	0.967	0.963	1.15107e-10	7d	CD4_T_ISGhi
CD164	0.736983	0.645	0.504	1.15982e-10	7d	CD4_T_ISGhi
GIMAP4	0.745918	0.665	0.51	1.96067e-10	7d	CD4_T_ISGhi
DTX3L	1.27259	0.361	0.185	2.29231e-10	7d	CD4_T_ISGhi
HIST1H4C	-0.652821	0.565	0.724	2.44469e-10	7d	CD4_T_ISGhi
UBALD2	0.606654	0.76	0.656	3.0116e-10	7d	CD4_T_ISGhi
XRN1	1.29871	0.405	0.23	4.97183e-10	7d	CD4_T_ISGhi
KPNB1	0.830506	0.583	0.44	5.44201e-10	7d	CD4_T_ISGhi
HSPA5	0.831066	0.625	0.483	7.02605e-10	7d	CD4_T_ISGhi
GTF3A	0.517104	0.786	0.726	7.43978e-10	7d	CD4_T_ISGhi
NCL	0.504428	0.863	0.793	8.34155e-10	7d	CD4_T_ISGhi
STAT2	1.2575	0.396	0.226	9.05821e-10	7d	CD4_T_ISGhi
RBCK1	0.885044	0.583	0.442	1.21158e-09	7d	CD4_T_ISGhi
PNPT1	1.21237	0.386	0.216	1.66457e-09	7d	CD4_T_ISGhi
DDX58	1.28268	0.379	0.21	2.50527e-09	7d	CD4_T_ISGhi
PPP1R15A	0.557639	0.797	0.699	2.83458e-09	7d	CD4_T_ISGhi
BCL2	1.04457	0.441	0.263	3.72823e-09	7d	CD4_T_ISGhi
PSMB9	0.612614	0.754	0.674	9.2392e-09	7d	CD4_T_ISGhi
MKRN1	0.98353	0.435	0.274	1.2028e-08	7d	CD4_T_ISGhi
C4orf3	0.555885	0.731	0.639	1.48351e-08	7d	CD4_T_ISGhi
CENPK	-1.265	0.076	0.183	1.56402e-08	7d	CD4_T_ISGhi
ADTRP	1.35467	0.306	0.149	1.67384e-08	7d	CD4_T_ISGhi
LAMP3	1.75315	0.199	0.062	2.48223e-08	7d	CD4_T_ISGhi
CNP	1.3908	0.299	0.149	2.61595e-08	7d	CD4_T_ISGhi
PARP14	1.15271	0.527	0.4	3.34365e-08	7d	CD4_T_ISGhi
TAPBP	0.599029	0.733	0.635	3.82182e-08	7d	CD4_T_ISGhi
CYLD	0.593295	0.735	0.647	5.44267e-08	7d	CD4_T_ISGhi
SERBP1	0.401212	0.849	0.809	5.7315e-08	7d	CD4_T_ISGhi
ELF1	0.716826	0.642	0.546	5.76519e-08	7d	CD4_T_ISGhi
PIM1	0.899777	0.501	0.353	6.36179e-08	7d	CD4_T_ISGhi
TSPO	-0.868242	0.271	0.417	9.32524e-08	7d	CD4_T_ISGhi
GIMAP1	0.572028	0.696	0.564	1.15105e-07	7d	CD4_T_ISGhi
ATF4	0.66316	0.594	0.454	1.16565e-07	7d	CD4_T_ISGhi
GADD45B	0.808365	0.568	0.432	1.9834e-07	7d	CD4_T_ISGhi
ZBP1	2.09207	0.165	0.046	2.15949e-07	7d	CD4_T_ISGhi
PSMB8	0.526989	0.747	0.685	3.09918e-07	7d	CD4_T_ISGhi
GZMA	-0.783403	0.261	0.417	3.36997e-07	7d	CD4_T_ISGhi
TRIM14	1.31548	0.294	0.151	3.38608e-07	7d	CD4_T_ISGhi
CMTM8	1.17456	0.312	0.162	3.39262e-07	7d	CD4_T_ISGhi
LINC02273	-1.4137	0.039	0.116	3.39845e-07	7d	CD4_T_ISGhi
HNRNPDL	0.413096	0.871	0.826	4.92439e-07	7d	CD4_T_ISGhi
EEF2	-0.256384	0.954	0.994	5.88124e-07	7d	CD4_T_ISGhi
WHAMM	0.897331	0.468	0.332	5.94333e-07	7d	CD4_T_ISGhi
BISPR	1.62397	0.195	0.068	8.44604e-07	7d	CD4_T_ISGhi
RAN	0.465571	0.752	0.683	9.4409e-07	7d	CD4_T_ISGhi
CHURC1	0.538513	0.684	0.556	9.71561e-07	7d	CD4_T_ISGhi
MT-ND4L	-0.504503	0.531	0.687	9.71996e-07	7d	CD4_T_ISGhi
UBE2I	0.56914	0.597	0.456	1.22117e-06	7d	CD4_T_ISGhi
FUS	0.413916	0.882	0.836	2.04622e-06	7d	CD4_T_ISGhi
RTP4	2.08935	0.142	0.035	2.21456e-06	7d	CD4_T_ISGhi
GPR183	-0.708158	0.343	0.496	2.25305e-06	7d	CD4_T_ISGhi
TWISTNB	0.963757	0.326	0.18	2.26853e-06	7d	CD4_T_ISGhi
TAF1D	0.586305	0.709	0.612	2.66867e-06	7d	CD4_T_ISGhi
RBM8A	0.536866	0.641	0.529	3.13215e-06	7d	CD4_T_ISGhi
GIMAP7	0.399946	0.914	0.888	3.66738e-06	7d	CD4_T_ISGhi
LTA	1.65091	0.171	0.056	4.62396e-06	7d	CD4_T_ISGhi
LEF1	0.563821	0.753	0.662	5.02921e-06	7d	CD4_T_ISGhi
RBX1	0.582462	0.599	0.477	5.58277e-06	7d	CD4_T_ISGhi
DNAJA1	0.505933	0.739	0.656	5.72971e-06	7d	CD4_T_ISGhi
HSH2D	1.15933	0.296	0.156	7.00657e-06	7d	CD4_T_ISGhi
USP15	0.543085	0.752	0.654	7.13434e-06	7d	CD4_T_ISGhi
IDH2	0.846324	0.437	0.303	7.57593e-06	7d	CD4_T_ISGhi
RSRC2	0.634276	0.65	0.573	9.0858e-06	7d	CD4_T_ISGhi
SLFN5	0.580524	0.667	0.568	1.13758e-05	7d	CD4_T_ISGhi
PSME2	0.353747	0.858	0.83	1.45244e-05	7d	CD4_T_ISGhi
RIPOR2	0.37855	0.906	0.863	1.65214e-05	7d	CD4_T_ISGhi
CNBP	0.40933	0.754	0.662	1.78063e-05	7d	CD4_T_ISGhi
RPS17	-0.537918	0.503	0.631	2.63885e-05	7d	CD4_T_ISGhi
RPL17	-0.407707	0.652	0.759	2.75684e-05	7d	CD4_T_ISGhi
TMEM126B	0.896235	0.329	0.191	4.67279e-05	7d	CD4_T_ISGhi
GBP1	0.868131	0.505	0.388	4.72331e-05	7d	CD4_T_ISGhi
EIF5	0.470826	0.696	0.629	5.01319e-05	7d	CD4_T_ISGhi
GPR155	1.10635	0.378	0.255	6.67081e-05	7d	CD4_T_ISGhi
APOL6	0.794181	0.528	0.429	7.79663e-05	7d	CD4_T_ISGhi
HLA-F	0.486648	0.773	0.716	8.33597e-05	7d	CD4_T_ISGhi
OGFR	0.989479	0.304	0.176	9.10152e-05	7d	CD4_T_ISGhi
CEMIP2	-0.565151	0.301	0.44	9.37343e-05	7d	CD4_T_ISGhi
CLEC2B	0.656976	0.542	0.423	9.62132e-05	7d	CD4_T_ISGhi
HES4	1.53255	0.188	0.081	0.000122148	7d	CD4_T_ISGhi
ANXA1	-0.441304	0.701	0.788	0.000144357	7d	CD4_T_ISGhi
LNPEP	0.798448	0.502	0.386	0.000165683	7d	CD4_T_ISGhi
CASP1	1.16672	0.256	0.139	0.000229139	7d	CD4_T_ISGhi
CARD16	0.865671	0.441	0.334	0.000254152	7d	CD4_T_ISGhi
SAT1	0.682396	0.637	0.537	0.000256952	7d	CD4_T_ISGhi
MSL3	0.785051	0.424	0.297	0.00028412	7d	CD4_T_ISGhi
MTRNR2L1	1.77994	0.131	0.041	0.000342991	7d	CD4_T_ISGhi
UBE2D3	0.330281	0.855	0.79	0.000367309	7d	CD4_T_ISGhi
CHMP5	0.698916	0.442	0.317	0.00044336	7d	CD4_T_ISGhi
UPP1	0.987369	0.321	0.197	0.000548855	7d	CD4_T_ISGhi
SNX6	0.569565	0.609	0.5	0.000553059	7d	CD4_T_ISGhi
S100A9	-0.649006	0.163	0.278	0.000623933	7d	CD4_T_ISGhi
EIF3F	-0.309458	0.834	0.907	0.000773804	7d	CD4_T_ISGhi
C1GALT1	0.793133	0.389	0.266	0.000888251	7d	CD4_T_ISGhi
SPATS2L	1.46992	0.193	0.089	0.000950831	7d	CD4_T_ISGhi
SNRPD1	0.537593	0.54	0.432	0.000952036	7d	CD4_T_ISGhi
ZC3HAV1	0.522085	0.683	0.618	0.000984544	7d	CD4_T_ISGhi
CCDC85B	0.502108	0.637	0.558	0.00105421	7d	CD4_T_ISGhi
TPM3	0.369083	0.785	0.739	0.00126432	7d	CD4_T_ISGhi
MYADM	0.429598	0.766	0.701	0.00128445	7d	CD4_T_ISGhi
FYB1	0.265038	0.962	0.952	0.00140578	7d	CD4_T_ISGhi
JUNB	-0.397991	0.915	0.959	0.00146016	7d	CD4_T_ISGhi
CCR7	0.367298	0.853	0.815	0.00154742	7d	CD4_T_ISGhi
TRIM56	0.887276	0.409	0.293	0.00169157	7d	CD4_T_ISGhi
HSP90AA1	0.273805	0.934	0.954	0.00183803	7d	CD4_T_ISGhi
NOB1	0.931332	0.27	0.156	0.00201779	7d	CD4_T_ISGhi
QKI	0.757849	0.357	0.241	0.00202333	7d	CD4_T_ISGhi
ECE1	1.14158	0.228	0.124	0.00238565	7d	CD4_T_ISGhi
SRSF2	0.425489	0.709	0.641	0.00258981	7d	CD4_T_ISGhi
IGLC2	-0.977568	0.049	0.114	0.00266087	7d	CD4_T_ISGhi
GNG8	1.48924	0.12	0.037	0.00268513	7d	CD4_T_ISGhi
KLRG1	-0.973755	0.081	0.158	0.0029712	7d	CD4_T_ISGhi
TBC1D1	1.09833	0.247	0.141	0.00299498	7d	CD4_T_ISGhi
PARP12	0.889135	0.3	0.187	0.00302267	7d	CD4_T_ISGhi
B3GNT2	1.23277	0.161	0.068	0.00310054	7d	CD4_T_ISGhi
LDHA	0.379467	0.762	0.739	0.00320949	7d	CD4_T_ISGhi
TNFAIP8	0.378335	0.805	0.755	0.00338142	7d	CD4_T_ISGhi
RPL7L1	0.599332	0.48	0.361	0.00391798	7d	CD4_T_ISGhi
ARPC1B	-0.373376	0.6	0.728	0.00392909	7d	CD4_T_ISGhi
TRAT1	0.48573	0.648	0.573	0.00396087	7d	CD4_T_ISGhi
EIF4A2	0.308257	0.867	0.838	0.00471335	7d	CD4_T_ISGhi
MYCBP2	0.533166	0.711	0.662	0.00584758	7d	CD4_T_ISGhi
GSTK1	0.416247	0.736	0.683	0.00599053	7d	CD4_T_ISGhi
NME1	0.861946	0.286	0.178	0.00658547	7d	CD4_T_ISGhi
UTRN	0.974822	0.497	0.396	0.00716715	7d	CD4_T_ISGhi
PRRC2C	0.347416	0.868	0.832	0.00742682	7d	CD4_T_ISGhi
RAB8A	0.780594	0.354	0.245	0.00750568	7d	CD4_T_ISGhi
CCNL1	0.31062	0.832	0.78	0.00783004	7d	CD4_T_ISGhi
HNRNPA2B1	0.264622	0.955	0.956	0.00787873	7d	CD4_T_ISGhi
CALR	0.451614	0.698	0.633	0.00829867	7d	CD4_T_ISGhi
TARBP1	1.11251	0.261	0.158	0.00862468	7d	CD4_T_ISGhi
PNISR	0.312731	0.929	0.907	0.0087102	7d	CD4_T_ISGhi
XIST	0.467963	0.782	0.668	0.00924076	7d	CD4_T_ISGhi
TRANK1	0.975253	0.317	0.216	0.0101661	7d	CD4_T_ISGhi
SLFN12L	1.64379	0.127	0.048	0.0105375	7d	CD4_T_ISGhi
HM13	0.792789	0.306	0.195	0.0122432	7d	CD4_T_ISGhi
FKBP11	0.988606	0.227	0.122	0.0129516	7d	CD4_T_ISGhi
ZCCHC2	0.84209	0.322	0.21	0.0134894	7d	CD4_T_ISGhi
TAP1	0.590639	0.482	0.378	0.015895	7d	CD4_T_ISGhi
MGST3	-0.766321	0.157	0.249	0.0162148	7d	CD4_T_ISGhi
TRIM38	0.744651	0.423	0.324	0.0167611	7d	CD4_T_ISGhi
BRD2	0.496905	0.492	0.376	0.0170037	7d	CD4_T_ISGhi
CARD8-AS1	1.41278	0.114	0.039	0.0192784	7d	CD4_T_ISGhi
STAT1	0.366535	0.813	0.753	0.0195094	7d	CD4_T_ISGhi
CD48	0.252728	0.925	0.938	0.0196027	7d	CD4_T_ISGhi
ITGB2	-0.327575	0.567	0.674	0.0206856	7d	CD4_T_ISGhi
IDH3A	1.2337	0.145	0.062	0.0223316	7d	CD4_T_ISGhi
HNRNPK	0.29873	0.87	0.83	0.0233029	7d	CD4_T_ISGhi
SAMHD1	0.354784	0.746	0.693	0.026465	7d	CD4_T_ISGhi
RGS16	1.36585	0.119	0.044	0.0269268	7d	CD4_T_ISGhi
RHOH	0.378619	0.706	0.62	0.0270368	7d	CD4_T_ISGhi
SCAND1	0.466976	0.547	0.45	0.028349	7d	CD4_T_ISGhi
PRKX	0.933428	0.303	0.205	0.0291289	7d	CD4_T_ISGhi
COX19	0.698257	0.372	0.266	0.0317954	7d	CD4_T_ISGhi
STX16	0.710197	0.338	0.234	0.0334237	7d	CD4_T_ISGhi
TRIB2	1.05449	0.25	0.154	0.0380912	7d	CD4_T_ISGhi
GABPB1-AS1	0.509662	0.52	0.415	0.0397691	7d	CD4_T_ISGhi
DDX21	0.445958	0.695	0.629	0.0417541	7d	CD4_T_ISGhi
GAPDH	-0.251756	0.852	0.913	0.0433607	7d	CD4_T_ISGhi
TMEM50A	0.424385	0.552	0.452	0.0434261	7d	CD4_T_ISGhi
CCZ1B	1.34885	0.132	0.056	0.0462827	7d	CD4_T_ISGhi
BICDL1	0.57882	0.433	0.328	0.0465925	7d	CD4_T_ISGhi
IFI6	0.646857	0.749	0.612	1.0999e-05	2m	CD4_T_ISGhi
IFI44L	0.538886	0.672	0.546	0.0212325	2m	CD4_T_ISGhi
IFI44L	3.26391	0.594	0.136	3.14244e-71	7d	CD4_T_MAIT
MT-ATP6	-0.515751	1	1	9.46681e-63	7d	CD4_T_MAIT
TPT1	-0.403727	1	1	3.40015e-57	7d	CD4_T_MAIT
MT-CYB	-0.588585	1	1	8.94671e-53	7d	CD4_T_MAIT
XAF1	1.89019	0.742	0.375	7.19193e-52	7d	CD4_T_MAIT
MX1	2.32283	0.565	0.2	1.61031e-44	7d	CD4_T_MAIT
MT-ND4	-0.461211	1	1	9.87898e-42	7d	CD4_T_MAIT
ISG15	1.51302	0.854	0.705	1.45143e-34	7d	CD4_T_MAIT
EEF1A1	-0.295417	0.998	1	2.47334e-32	7d	CD4_T_MAIT
RPL3	-0.325158	0.995	1	3.95564e-30	7d	CD4_T_MAIT
MT-CO1	-0.435046	1	1	1.85288e-29	7d	CD4_T_MAIT
MT-CO3	-0.413886	1	1	2.18407e-29	7d	CD4_T_MAIT
MT-ND3	-0.290277	1	1	4.17945e-28	7d	CD4_T_MAIT
IFI6	2.00916	0.496	0.243	1.13421e-24	7d	CD4_T_MAIT
MT-CO2	-0.31465	1	1	2.55748e-24	7d	CD4_T_MAIT
RPS3A	-0.300913	0.998	1	9.64723e-23	7d	CD4_T_MAIT
RPS15A	-0.255393	0.99	1	1.79041e-22	7d	CD4_T_MAIT
LY6E	0.896773	0.87	0.737	5.34612e-22	7d	CD4_T_MAIT
MT-ND1	-0.334877	1	1	5.50722e-22	7d	CD4_T_MAIT
EEF1B2	-0.414788	0.965	0.996	1.29511e-20	7d	CD4_T_MAIT
RPS2	-0.250545	0.998	1	2.23155e-20	7d	CD4_T_MAIT
OAS1	2.18137	0.299	0.086	1.40845e-19	7d	CD4_T_MAIT
RPL4	-0.347451	0.979	1	2.79906e-19	7d	CD4_T_MAIT
EIF3L	-0.6967	0.673	0.848	2.89908e-19	7d	CD4_T_MAIT
RPS16	-0.267528	0.995	1	8.82438e-19	7d	CD4_T_MAIT
RPL10	-0.26003	0.998	1	2.28103e-18	7d	CD4_T_MAIT
RSAD2	2.68551	0.181	0.026	9.83592e-17	7d	CD4_T_MAIT
RPS4X	-0.259869	0.994	1	1.60861e-16	7d	CD4_T_MAIT
IFIT3	2.66156	0.223	0.056	1.42845e-15	7d	CD4_T_MAIT
RPL5	-0.272363	0.997	0.996	4.11659e-15	7d	CD4_T_MAIT
IRF7	1.14929	0.498	0.269	7.37806e-15	7d	CD4_T_MAIT
IFI44	1.83938	0.286	0.096	7.57156e-15	7d	CD4_T_MAIT
EIF2AK2	1.29481	0.526	0.325	1.15433e-14	7d	CD4_T_MAIT
KLRB1	-1.32501	0.292	0.516	2.04178e-14	7d	CD4_T_MAIT
RPS10	-0.352545	0.968	0.996	6.18872e-14	7d	CD4_T_MAIT
IFIT1	2.97779	0.143	0.017	1.31336e-13	7d	CD4_T_MAIT
USP18	2.19504	0.197	0.044	1.36575e-13	7d	CD4_T_MAIT
SP100	0.819909	0.79	0.622	1.38387e-13	7d	CD4_T_MAIT
DDX60	1.59775	0.305	0.122	1.24019e-12	7d	CD4_T_MAIT
RPS5	-0.259495	0.982	0.999	2.42524e-12	7d	CD4_T_MAIT
TOMM7	-0.297769	0.978	0.994	9.83364e-11	7d	CD4_T_MAIT
ACTG1	-0.447482	0.976	0.999	9.55096e-10	7d	CD4_T_MAIT
HBB	1.55697	0.265	0.11	1.0847e-09	7d	CD4_T_MAIT
CCR7	0.702673	0.717	0.584	1.55615e-09	7d	CD4_T_MAIT
PLSCR1	1.48123	0.258	0.109	9.89135e-09	7d	CD4_T_MAIT
SP110	0.734239	0.676	0.531	3.05308e-08	7d	CD4_T_MAIT
MALAT1	0.290395	1	1	6.10062e-08	7d	CD4_T_MAIT
ICAM3	-0.454091	0.73	0.84	6.36258e-08	7d	CD4_T_MAIT
HNRNPDL	0.445333	0.886	0.843	7.79894e-08	7d	CD4_T_MAIT
ZRANB2	0.877818	0.573	0.405	8.71227e-08	7d	CD4_T_MAIT
DDX60L	1.43913	0.295	0.146	9.09127e-08	7d	CD4_T_MAIT
HERC6	1.67966	0.183	0.062	1.08688e-07	7d	CD4_T_MAIT
MX2	0.983381	0.441	0.275	1.38606e-07	7d	CD4_T_MAIT
NT5C3A	1.00678	0.483	0.328	1.99381e-07	7d	CD4_T_MAIT
SAMD9	0.948395	0.445	0.285	4.95186e-07	7d	CD4_T_MAIT
KLF2	0.32765	0.974	0.99	5.36642e-07	7d	CD4_T_MAIT
MAL	0.736668	0.496	0.32	5.94411e-07	7d	CD4_T_MAIT
CMPK2	1.8849	0.138	0.037	8.6382e-07	7d	CD4_T_MAIT
RIPOR2	0.415345	0.944	0.896	2.00399e-06	7d	CD4_T_MAIT
IFITM1	0.793264	0.539	0.389	3.29459e-06	7d	CD4_T_MAIT
EPSTI1	0.933692	0.49	0.342	3.62512e-06	7d	CD4_T_MAIT
PPM1K	0.919038	0.393	0.239	3.94633e-06	7d	CD4_T_MAIT
OAS2	1.18547	0.315	0.172	4.43011e-06	7d	CD4_T_MAIT
GIMAP7	0.419178	0.905	0.851	1.01788e-05	7d	CD4_T_MAIT
CHURC1	0.516849	0.706	0.584	1.24691e-05	7d	CD4_T_MAIT
GIMAP1	0.470115	0.701	0.567	1.44097e-05	7d	CD4_T_MAIT
TRIM22	1.01508	0.414	0.27	1.50668e-05	7d	CD4_T_MAIT
IKZF1	0.494122	0.844	0.744	3.35146e-05	7d	CD4_T_MAIT
LINC02273	-1.37817	0.083	0.196	4.16864e-05	7d	CD4_T_MAIT
SELL	0.446107	0.819	0.722	8.41309e-05	7d	CD4_T_MAIT
EIF3F	-0.301564	0.862	0.928	8.56994e-05	7d	CD4_T_MAIT
EWSR1	0.786358	0.475	0.328	9.55728e-05	7d	CD4_T_MAIT
PPDPF	0.327316	0.91	0.866	0.000147006	7d	CD4_T_MAIT
HMGN2	0.408264	0.822	0.78	0.000150858	7d	CD4_T_MAIT
WHAMM	0.754586	0.44	0.302	0.000158369	7d	CD4_T_MAIT
OASL	1.95479	0.127	0.041	0.000225021	7d	CD4_T_MAIT
PLAC8	0.554576	0.775	0.677	0.000232917	7d	CD4_T_MAIT
LEF1	0.494077	0.708	0.588	0.000253239	7d	CD4_T_MAIT
RNF213	0.706671	0.846	0.784	0.000299622	7d	CD4_T_MAIT
LINS1	0.842478	0.387	0.247	0.000449569	7d	CD4_T_MAIT
IL32	-0.357318	0.926	0.974	0.000468284	7d	CD4_T_MAIT
LMNA	-0.886609	0.25	0.381	0.000569778	7d	CD4_T_MAIT
TCF7	0.400929	0.897	0.857	0.000574101	7d	CD4_T_MAIT
HNRNPU	0.378593	0.918	0.867	0.000674706	7d	CD4_T_MAIT
IFIH1	1.24782	0.197	0.093	0.000720093	7d	CD4_T_MAIT
HNRNPA1	0.271064	0.963	0.97	0.000748223	7d	CD4_T_MAIT
NMI	0.63546	0.462	0.333	0.00115074	7d	CD4_T_MAIT
PTGIR	1.39798	0.12	0.04	0.00128227	7d	CD4_T_MAIT
CAMK4	0.565362	0.623	0.499	0.00144612	7d	CD4_T_MAIT
MT2A	0.562169	0.698	0.602	0.00169165	7d	CD4_T_MAIT
MRPS18C	0.755586	0.393	0.268	0.00225315	7d	CD4_T_MAIT
ADAR	0.640851	0.618	0.506	0.00329913	7d	CD4_T_MAIT
IFI16	0.587205	0.66	0.561	0.0035849	7d	CD4_T_MAIT
XIST	0.59015	0.812	0.732	0.00387021	7d	CD4_T_MAIT
MRPL42	0.659925	0.47	0.335	0.00402937	7d	CD4_T_MAIT
FTL	-0.250742	0.957	0.989	0.00420153	7d	CD4_T_MAIT
SRRM2	0.377693	0.823	0.78	0.00449308	7d	CD4_T_MAIT
HSH2D	1.41443	0.173	0.083	0.0049412	7d	CD4_T_MAIT
PHF11	0.66408	0.457	0.333	0.00575482	7d	CD4_T_MAIT
DDIT3	0.58986	0.327	0.202	0.00618491	7d	CD4_T_MAIT
HELZ2	1.09693	0.202	0.102	0.00640174	7d	CD4_T_MAIT
HLA-DRA	-1.02697	0.109	0.212	0.00733817	7d	CD4_T_MAIT
GAPDH	-0.267158	0.947	0.991	0.010072	7d	CD4_T_MAIT
TRIM38	0.818565	0.387	0.265	0.0104394	7d	CD4_T_MAIT
C6orf62	0.676379	0.486	0.366	0.0140467	7d	CD4_T_MAIT
PRRC2C	0.374867	0.91	0.868	0.014232	7d	CD4_T_MAIT
MAP3K1	0.575833	0.581	0.458	0.014454	7d	CD4_T_MAIT
DDX21	0.410787	0.774	0.705	0.0150868	7d	CD4_T_MAIT
ZCCHC2	0.964506	0.273	0.166	0.0197927	7d	CD4_T_MAIT
HERC5	1.15888	0.132	0.054	0.022174	7d	CD4_T_MAIT
RPRD1A	1.11249	0.157	0.072	0.0230924	7d	CD4_T_MAIT
S100A10	-0.366817	0.886	0.914	0.0264827	7d	CD4_T_MAIT
BCL2	0.755662	0.395	0.276	0.027474	7d	CD4_T_MAIT
SATB1	0.497837	0.583	0.475	0.0316092	7d	CD4_T_MAIT
COMMD6	-0.255184	0.873	0.94	0.0357758	7d	CD4_T_MAIT
TSPO	-0.630736	0.374	0.485	0.0431507	7d	CD4_T_MAIT
SAP18	0.262028	0.857	0.807	0.0449775	7d	CD4_T_MAIT
STK17B	0.301897	0.897	0.853	0.0461052	7d	CD4_T_MAIT
RASA2	0.603649	0.395	0.278	0.0463814	7d	CD4_T_MAIT
S100A4	-0.450524	0.785	0.84	0.0493954	7d	CD4_T_MAIT
MT-ATP6	-0.262771	1	1	2.02181e-22	2m	CD4_T_MAIT
MT-ND1	-0.29508	1	1	2.3742e-22	2m	CD4_T_MAIT
MT-ND4	-0.284059	1	1	1.80102e-21	2m	CD4_T_MAIT
MT-CO1	-0.295032	1	1	4.12855e-15	2m	CD4_T_MAIT
MT-CO3	-0.252244	1	1	2.57241e-12	2m	CD4_T_MAIT
IGLC2	-0.845515	0.06	0.137	0.00407569	2m	CD4_T_MAIT
CDC14A	-0.455911	0.564	0.645	0.00470958	2m	CD4_T_MAIT
EIF4B	0.282373	0.842	0.741	0.00811806	2m	CD4_T_MAIT
GBP4	-0.68602	0.337	0.432	0.0449066	2m	CD4_T_MAIT
TPT1	-0.405217	1	1	8.53432e-63	7d	CD4_T_REG
IFI44L	3.39901	0.391	0.055	7.35036e-49	7d	CD4_T_REG
MT-ATP6	-0.47757	1	1	1.85788e-47	7d	CD4_T_REG
MT-CYB	-0.49917	1	1	2.27314e-38	7d	CD4_T_REG
XAF1	1.94602	0.582	0.245	2.88978e-38	7d	CD4_T_REG
RPL3	-0.355072	0.998	1	1.33129e-36	7d	CD4_T_REG
RPS3A	-0.359384	0.996	1	5.05998e-36	7d	CD4_T_REG
MT-ND4	-0.451878	1	1	1.02014e-35	7d	CD4_T_REG
EEF1A1	-0.294521	0.998	1	5.5776e-35	7d	CD4_T_REG
MT-CO3	-0.371897	1	1	1.19281e-26	7d	CD4_T_REG
RPS15A	-0.262999	0.996	1	3.7267e-24	7d	CD4_T_REG
RPS3	-0.281983	1	1	4.41121e-24	7d	CD4_T_REG
MX1	2.16961	0.414	0.162	8.04108e-24	7d	CD4_T_REG
MT-CO1	-0.338707	1	1	1.27668e-23	7d	CD4_T_REG
RPS4X	-0.29708	0.998	1	1.23872e-22	7d	CD4_T_REG
RPS6	-0.281463	0.998	1	2.10981e-22	7d	CD4_T_REG
ISG15	1.72044	0.664	0.486	4.58751e-22	7d	CD4_T_REG
RPS27A	-0.256304	0.998	1	6.93515e-22	7d	CD4_T_REG
RPL4	-0.444415	0.962	0.994	1.69697e-21	7d	CD4_T_REG
EEF1B2	-0.43427	0.975	0.995	7.03569e-21	7d	CD4_T_REG
HBB	2.91437	0.309	0.103	1.32683e-18	7d	CD4_T_REG
RPL5	-0.296442	0.985	1	1.55032e-18	7d	CD4_T_REG
MT-CO2	-0.253037	1	1	2.72646e-18	7d	CD4_T_REG
RPS10	-0.379139	0.975	0.995	4.67651e-18	7d	CD4_T_REG
IFIT3	3.96302	0.147	0.013	1.83836e-17	7d	CD4_T_REG
RPS16	-0.259218	0.992	1	6.49095e-17	7d	CD4_T_REG
LY6E	1.15977	0.63	0.455	5.56975e-16	7d	CD4_T_REG
OAS1	2.06517	0.254	0.082	7.2059e-14	7d	CD4_T_REG
EIF2AK2	1.67582	0.363	0.167	1.21445e-13	7d	CD4_T_REG
IFI6	1.73267	0.401	0.201	1.46308e-13	7d	CD4_T_REG
MT-ND2	-0.33212	1	1	2.3786e-13	7d	CD4_T_REG
RPL27	-0.264918	0.994	1	5.86031e-13	7d	CD4_T_REG
MT-ND1	-0.285896	0.998	1	7.62136e-13	7d	CD4_T_REG
RPS5	-0.273144	0.992	0.999	1.20798e-12	7d	CD4_T_REG
IFIT1	3.73689	0.109	0.009	2.54808e-12	7d	CD4_T_REG
IFI44	2.30595	0.172	0.038	3.0653e-12	7d	CD4_T_REG
EPSTI1	1.33535	0.372	0.181	7.08213e-12	7d	CD4_T_REG
MX2	1.55908	0.313	0.138	8.78203e-11	7d	CD4_T_REG
TOMM7	-0.337608	0.945	0.99	1.94344e-10	7d	CD4_T_REG
USP18	2.58623	0.137	0.025	1.98924e-10	7d	CD4_T_REG
EEF2	-0.32518	0.931	0.969	1.33902e-08	7d	CD4_T_REG
SP100	0.796033	0.632	0.465	1.48483e-08	7d	CD4_T_REG
IRF7	1.1718	0.376	0.206	3.68215e-08	7d	CD4_T_REG
HSH2D	2.25944	0.134	0.031	3.76674e-08	7d	CD4_T_REG
EIF3L	-0.608614	0.544	0.706	6.11975e-07	7d	CD4_T_REG
SAMD9	1.10021	0.403	0.242	7.68074e-07	7d	CD4_T_REG
HLA-C	0.253357	0.987	0.999	1.93319e-06	7d	CD4_T_REG
PPDPF	0.445883	0.849	0.78	5.05155e-06	7d	CD4_T_REG
HBA2	2.05144	0.195	0.08	6.78949e-06	7d	CD4_T_REG
ADAR	0.761584	0.485	0.321	1.91063e-05	7d	CD4_T_REG
DDX60	1.42748	0.172	0.066	3.70443e-05	7d	CD4_T_REG
OAS2	1.32975	0.216	0.098	5.13456e-05	7d	CD4_T_REG
HERC5	1.99175	0.109	0.029	7.63417e-05	7d	CD4_T_REG
MYL12A	0.310906	0.939	0.94	8.45803e-05	7d	CD4_T_REG
SP110	0.736818	0.574	0.449	0.000104137	7d	CD4_T_REG
PLSCR1	1.89424	0.147	0.054	0.000116064	7d	CD4_T_REG
PARP9	1.4866	0.193	0.085	0.000151295	7d	CD4_T_REG
ZBP1	1.65738	0.111	0.034	0.000634913	7d	CD4_T_REG
SHISA5	0.784362	0.376	0.248	0.0014731	7d	CD4_T_REG
BST2	0.780465	0.393	0.26	0.00170825	7d	CD4_T_REG
LAP3	1.07562	0.273	0.159	0.00185495	7d	CD4_T_REG
IFITM1	0.678624	0.401	0.261	0.00254586	7d	CD4_T_REG
MTRNR2L12	0.354919	0.935	0.916	0.0029388	7d	CD4_T_REG
TAF1D	0.533125	0.637	0.513	0.004736	7d	CD4_T_REG
S100A6	0.373769	0.876	0.809	0.0109045	7d	CD4_T_REG
HMGN2	0.357176	0.803	0.739	0.0124482	7d	CD4_T_REG
IFITM2	0.460861	0.708	0.612	0.0144582	7d	CD4_T_REG
UTRN	0.990137	0.416	0.299	0.016365	7d	CD4_T_REG
HNRNPU	0.373292	0.853	0.789	0.0202056	7d	CD4_T_REG
DDX60L	1.22232	0.174	0.084	0.0212843	7d	CD4_T_REG
GIMAP7	0.44351	0.805	0.73	0.0243178	7d	CD4_T_REG
TYMP	1.07604	0.216	0.117	0.0315191	7d	CD4_T_REG
SLC3A2	0.510836	0.466	0.345	0.0374846	7d	CD4_T_REG
MT-ATP6	-0.274403	1	1	5.9601e-26	2m	CD4_T_REG
MT-ND1	-0.314295	1	1	2.56421e-22	2m	CD4_T_REG
MT-ND4	-0.286605	1	1	2.94365e-21	2m	CD4_T_REG
MT-CO1	-0.261803	1	1	4.79668e-21	2m	CD4_T_REG
MT-CO3	-0.252847	1	1	9.23808e-19	2m	CD4_T_REG
TXNIP	-0.356013	0.961	0.972	1.78858e-06	2m	CD4_T_REG

## Sheet: CD8 T Cell DEGs
gene	avg_log2FC	pct.1	pct.2	p_val_adj	time_point	cluster
TPT1	-0.380106	1	1	8.16306e-225	7d	CD8_T_naive
RPS3A	-0.337303	1	1	4.00257e-161	7d	CD8_T_naive
MT-ATP6	-0.479125	1	1	4.85872e-153	7d	CD8_T_naive
EEF1A1	-0.274018	1	1	3.4441e-150	7d	CD8_T_naive
IFI44L	3.25906	0.429	0.086	1.7043e-145	7d	CD8_T_naive
MT-ND3	-0.352652	1	1	1.99244e-119	7d	CD8_T_naive
MT-ND4	-0.427675	1	1	3.90311e-113	7d	CD8_T_naive
MT-CYB	-0.485112	0.999	1	3.46792e-107	7d	CD8_T_naive
RPS27A	-0.250066	1	1	7.88797e-107	7d	CD8_T_naive
EEF1B2	-0.382727	0.996	1	1.49837e-102	7d	CD8_T_naive
RPL3	-0.26565	0.999	1	1.97346e-94	7d	CD8_T_naive
RPS14	-0.255753	0.999	1	9.52799e-92	7d	CD8_T_naive
RPS8	-0.277832	1	1	3.35477e-91	7d	CD8_T_naive
RPL4	-0.355513	0.995	1	2.20831e-86	7d	CD8_T_naive
MT-CO3	-0.357572	1	1	3.11007e-86	7d	CD8_T_naive
RPS5	-0.26011	0.997	1	1.16939e-78	7d	CD8_T_naive
MT-CO2	-0.270471	1	1	3.70436e-69	7d	CD8_T_naive
XAF1	1.82567	0.488	0.242	6.50673e-67	7d	CD8_T_naive
MT-CO1	-0.288789	1	1	2.00917e-65	7d	CD8_T_naive
MX1	2.2972	0.353	0.127	1.56691e-64	7d	CD8_T_naive
IFI44	2.46723	0.215	0.045	2.66267e-58	7d	CD8_T_naive
ISG15	1.56404	0.784	0.647	2.89077e-58	7d	CD8_T_naive
RPS10	-0.291553	0.994	1	1.24207e-51	7d	CD8_T_naive
LY6E	0.964899	0.746	0.61	5.77756e-46	7d	CD8_T_naive
IFI6	2.01274	0.439	0.247	3.10173e-42	7d	CD8_T_naive
OAS1	2.52918	0.143	0.029	2.15592e-36	7d	CD8_T_naive
MYL12A	0.42396	0.965	0.957	2.24707e-35	7d	CD8_T_naive
IRF7	1.36231	0.374	0.195	3.61046e-35	7d	CD8_T_naive
TOMM7	-0.293836	0.978	0.994	1.32343e-34	7d	CD8_T_naive
DDX60	1.34123	0.238	0.103	7.28432e-26	7d	CD8_T_naive
USP18	2.32453	0.113	0.026	9.73715e-26	7d	CD8_T_naive
EIF2AK2	1.25458	0.387	0.238	3.90345e-25	7d	CD8_T_naive
EPSTI1	1.46506	0.278	0.143	8.58606e-24	7d	CD8_T_naive
EIF3L	-0.43275	0.746	0.852	1.5696e-23	7d	CD8_T_naive
BST2	1.02669	0.421	0.275	7.37084e-23	7d	CD8_T_naive
SRSF5	0.29568	0.981	0.965	8.51982e-23	7d	CD8_T_naive
RSAD2	2.3272	0.11	0.027	1.32566e-22	7d	CD8_T_naive
ISG20	0.575758	0.808	0.744	2.10399e-22	7d	CD8_T_naive
HERC6	1.82089	0.126	0.036	2.24448e-22	7d	CD8_T_naive
SP110	0.701313	0.641	0.517	4.10724e-22	7d	CD8_T_naive
IFITM1	0.890087	0.433	0.279	4.73065e-22	7d	CD8_T_naive
SP100	0.753895	0.569	0.43	6.56781e-21	7d	CD8_T_naive
DRAP1	0.44064	0.835	0.772	1.13326e-20	7d	CD8_T_naive
GIMAP7	0.469179	0.813	0.7	5.40287e-20	7d	CD8_T_naive
PPDPF	0.369873	0.899	0.834	8.77331e-19	7d	CD8_T_naive
SAMD9L	1.24358	0.247	0.132	2.01141e-17	7d	CD8_T_naive
TAF1D	0.478773	0.749	0.639	4.62898e-17	7d	CD8_T_naive
GIMAP1	0.569584	0.62	0.498	4.7925e-17	7d	CD8_T_naive
HBB	1.95427	0.244	0.139	2.90442e-16	7d	CD8_T_naive
HBA2	1.65526	0.186	0.088	4.60425e-16	7d	CD8_T_naive
MX2	1.16154	0.275	0.159	7.48899e-16	7d	CD8_T_naive
RSRC2	0.523894	0.68	0.574	2.88356e-15	7d	CD8_T_naive
HIST1H4C	-0.37153	0.704	0.81	8.04731e-15	7d	CD8_T_naive
OAS2	1.21817	0.199	0.101	8.30178e-15	7d	CD8_T_naive
MT2A	0.891807	0.579	0.463	1.61161e-14	7d	CD8_T_naive
LTB	0.306507	0.985	0.982	1.65928e-14	7d	CD8_T_naive
PLSCR1	1.45166	0.162	0.074	3.246e-14	7d	CD8_T_naive
PSMB8	0.474099	0.707	0.616	8.22052e-14	7d	CD8_T_naive
RNF213	0.433951	0.861	0.813	1.17234e-13	7d	CD8_T_naive
ATF4	0.465057	0.67	0.572	1.91921e-13	7d	CD8_T_naive
HMGN2	0.332879	0.864	0.803	2.71764e-13	7d	CD8_T_naive
S100A6	0.351876	0.858	0.798	9.77961e-13	7d	CD8_T_naive
RBX1	0.50168	0.589	0.485	1.45928e-12	7d	CD8_T_naive
MRPS18B	0.894584	0.297	0.187	1.84525e-12	7d	CD8_T_naive
NOSIP	0.292307	0.916	0.879	1.88662e-12	7d	CD8_T_naive
EIF4A2	0.310479	0.918	0.89	2.34037e-12	7d	CD8_T_naive
EIF5	0.416528	0.717	0.642	3.45311e-12	7d	CD8_T_naive
RIPOR2	0.333668	0.889	0.86	6.30346e-12	7d	CD8_T_naive
GIMAP4	0.609396	0.501	0.392	2.83291e-11	7d	CD8_T_naive
MRPS18C	0.834106	0.29	0.184	3.41697e-11	7d	CD8_T_naive
DDX58	1.2206	0.165	0.083	6.04813e-11	7d	CD8_T_naive
CNBP	0.375886	0.753	0.695	8.09539e-11	7d	CD8_T_naive
PIM3	0.716392	0.393	0.284	1.10096e-10	7d	CD8_T_naive
NFKBIA	0.41157	0.888	0.908	1.70496e-10	7d	CD8_T_naive
UBALD2	0.416415	0.722	0.664	1.71137e-10	7d	CD8_T_naive
CLEC2D	0.345808	0.852	0.816	5.6946e-10	7d	CD8_T_naive
SRSF10	0.387954	0.69	0.599	6.49131e-10	7d	CD8_T_naive
C6orf62	0.538793	0.461	0.353	6.90766e-10	7d	CD8_T_naive
PLAC8	0.313897	0.854	0.816	9.18685e-10	7d	CD8_T_naive
GIMAP6	0.762824	0.235	0.14	1.5582e-09	7d	CD8_T_naive
WHAMM	0.570901	0.445	0.338	1.59893e-09	7d	CD8_T_naive
SAMD9	0.865827	0.342	0.246	1.81234e-09	7d	CD8_T_naive
IFI16	0.645071	0.469	0.373	2.24467e-09	7d	CD8_T_naive
IFI35	0.979656	0.256	0.164	2.28342e-09	7d	CD8_T_naive
TRAT1	0.670273	0.37	0.268	2.3612e-09	7d	CD8_T_naive
HSH2D	1.2041	0.12	0.055	2.9375e-09	7d	CD8_T_naive
ADAR	0.601419	0.538	0.45	3.48617e-09	7d	CD8_T_naive
ANXA1	-0.440544	0.424	0.54	4.5014e-09	7d	CD8_T_naive
UBE2I	0.401555	0.665	0.59	4.75802e-09	7d	CD8_T_naive
SUB1	0.257343	0.885	0.884	4.86417e-09	7d	CD8_T_naive
CHURC1	0.385864	0.662	0.576	7.29354e-09	7d	CD8_T_naive
SH2D3A	1.14614	0.151	0.079	8.31399e-09	7d	CD8_T_naive
SRSF3	0.313985	0.868	0.83	1.06039e-08	7d	CD8_T_naive
PARP9	0.930463	0.196	0.114	1.23372e-08	7d	CD8_T_naive
ICAM2	0.642036	0.315	0.213	1.33188e-08	7d	CD8_T_naive
CDKN2D	0.54234	0.44	0.338	1.49408e-08	7d	CD8_T_naive
LIMD2	0.254439	0.938	0.911	1.7079e-08	7d	CD8_T_naive
UPP1	0.856244	0.213	0.129	2.28713e-08	7d	CD8_T_naive
VIM	0.286026	0.946	0.932	2.95279e-08	7d	CD8_T_naive
SLFN5	0.505533	0.596	0.498	3.08886e-08	7d	CD8_T_naive
DDX60L	0.891121	0.21	0.127	3.96642e-08	7d	CD8_T_naive
TRIM22	0.848615	0.305	0.214	6.17606e-08	7d	CD8_T_naive
HNRNPDL	0.281382	0.897	0.86	6.70006e-08	7d	CD8_T_naive
NT5C3A	0.877844	0.285	0.196	7.3053e-08	7d	CD8_T_naive
SHISA5	0.536477	0.42	0.322	8.35202e-08	7d	CD8_T_naive
CCDC85B	0.346541	0.731	0.675	1.57657e-07	7d	CD8_T_naive
NFKBID	0.787984	0.209	0.128	2.03681e-07	7d	CD8_T_naive
LINC02446	0.42961	0.603	0.514	2.31436e-07	7d	CD8_T_naive
CBX3	0.361157	0.664	0.568	3.04977e-07	7d	CD8_T_naive
C12orf65	0.637845	0.264	0.176	3.68713e-07	7d	CD8_T_naive
SMCHD1	0.404623	0.714	0.641	3.70458e-07	7d	CD8_T_naive
TRAF3IP3	0.332142	0.801	0.752	4.9118e-07	7d	CD8_T_naive
HNRNPA3	0.302249	0.795	0.732	6.31559e-07	7d	CD8_T_naive
GPBP1	0.330912	0.732	0.667	6.42053e-07	7d	CD8_T_naive
CHMP5	0.663548	0.287	0.199	7.28246e-07	7d	CD8_T_naive
NMI	0.655324	0.35	0.26	1.02845e-06	7d	CD8_T_naive
PSMB9	0.417839	0.639	0.572	1.04937e-06	7d	CD8_T_naive
PNRC2	0.42353	0.513	0.417	1.49495e-06	7d	CD8_T_naive
PIM1	0.631668	0.342	0.252	1.57805e-06	7d	CD8_T_naive
IRF9	0.489238	0.353	0.259	1.88858e-06	7d	CD8_T_naive
STAT2	0.857668	0.177	0.105	1.92516e-06	7d	CD8_T_naive
NSD3	0.36577	0.642	0.559	1.99238e-06	7d	CD8_T_naive
LGALS9	1.07073	0.11	0.054	2.18752e-06	7d	CD8_T_naive
BCL2	0.57591	0.456	0.369	3.14896e-06	7d	CD8_T_naive
RAN	0.296608	0.769	0.735	3.29009e-06	7d	CD8_T_naive
PIM2	0.645671	0.345	0.259	3.65717e-06	7d	CD8_T_naive
CNP	0.909953	0.157	0.091	4.37557e-06	7d	CD8_T_naive
HNRNPF	0.333314	0.661	0.588	4.96682e-06	7d	CD8_T_naive
IFITM3	0.824965	0.196	0.123	5.11353e-06	7d	CD8_T_naive
ZRANB2	0.450661	0.541	0.453	6.62459e-06	7d	CD8_T_naive
SRSF11	0.391027	0.644	0.579	7.78985e-06	7d	CD8_T_naive
KMT2E	0.32417	0.711	0.645	8.24729e-06	7d	CD8_T_naive
DIP2A	0.51342	0.39	0.298	8.82532e-06	7d	CD8_T_naive
CAPN2	0.763316	0.186	0.116	1.00737e-05	7d	CD8_T_naive
HELZ2	1.08663	0.101	0.049	1.26758e-05	7d	CD8_T_naive
RAB8A	0.541766	0.335	0.249	1.57684e-05	7d	CD8_T_naive
UTRN	0.607663	0.421	0.338	2.05361e-05	7d	CD8_T_naive
RHOH	0.289533	0.796	0.757	2.09676e-05	7d	CD8_T_naive
EMP3	0.28054	0.834	0.792	2.09698e-05	7d	CD8_T_naive
HSP90B1	0.407056	0.666	0.595	2.18067e-05	7d	CD8_T_naive
TCF25	0.298722	0.698	0.617	2.29692e-05	7d	CD8_T_naive
MRPS21	0.401173	0.584	0.5	2.40734e-05	7d	CD8_T_naive
DENND2D	0.458356	0.469	0.388	2.62658e-05	7d	CD8_T_naive
UBXN4	0.354671	0.582	0.509	2.98475e-05	7d	CD8_T_naive
DDX21	0.286983	0.773	0.7	3.23748e-05	7d	CD8_T_naive
PARP14	0.766262	0.246	0.169	3.27044e-05	7d	CD8_T_naive
CD69	0.373245	0.877	0.898	3.33162e-05	7d	CD8_T_naive
C19orf66	0.559063	0.318	0.234	3.5817e-05	7d	CD8_T_naive
PDCD5	0.383476	0.496	0.404	4.25074e-05	7d	CD8_T_naive
GZMK	-0.860373	0.083	0.148	5.05873e-05	7d	CD8_T_naive
IER5	0.37625	0.646	0.59	5.21101e-05	7d	CD8_T_naive
SUSD3	0.420768	0.45	0.36	5.34659e-05	7d	CD8_T_naive
NDUFA12	0.329091	0.63	0.569	5.64535e-05	7d	CD8_T_naive
MAL	0.543921	0.479	0.409	5.73945e-05	7d	CD8_T_naive
ADD3	0.312796	0.713	0.639	5.7517e-05	7d	CD8_T_naive
ERICH1	0.433779	0.396	0.312	6.15294e-05	7d	CD8_T_naive
DNAJA1	0.323421	0.75	0.717	6.33926e-05	7d	CD8_T_naive
MT1X	0.545649	0.327	0.246	6.60091e-05	7d	CD8_T_naive
CD53	0.293474	0.691	0.627	7.66512e-05	7d	CD8_T_naive
H1FX	0.4232	0.558	0.487	8.046e-05	7d	CD8_T_naive
CCND3	0.279521	0.705	0.643	8.08188e-05	7d	CD8_T_naive
PSMB1	0.253122	0.718	0.668	9.08172e-05	7d	CD8_T_naive
IFITM2	0.303691	0.77	0.724	0.00011405	7d	CD8_T_naive
AIMP1	0.475206	0.396	0.316	0.000114647	7d	CD8_T_naive
DYNLRB1	0.33881	0.534	0.447	0.000124903	7d	CD8_T_naive
RTRAF	0.286824	0.733	0.688	0.00013489	7d	CD8_T_naive
XIST	0.421504	0.661	0.59	0.000138475	7d	CD8_T_naive
YTHDF2	0.493388	0.388	0.306	0.000139967	7d	CD8_T_naive
NOP10	0.336063	0.593	0.517	0.000144695	7d	CD8_T_naive
GTF3A	0.256308	0.856	0.834	0.000151962	7d	CD8_T_naive
BDP1	0.430335	0.526	0.449	0.000155901	7d	CD8_T_naive
PSMC6	0.490496	0.37	0.292	0.000162931	7d	CD8_T_naive
WASHC3	0.481999	0.3	0.219	0.000254922	7d	CD8_T_naive
ERH	0.315298	0.574	0.498	0.000256175	7d	CD8_T_naive
MT1F	0.713219	0.173	0.111	0.000329325	7d	CD8_T_naive
SCAND1	0.306535	0.597	0.505	0.000356641	7d	CD8_T_naive
IGLC2	-0.790726	0.061	0.117	0.000357783	7d	CD8_T_naive
SRSF7	0.262001	0.863	0.84	0.000359367	7d	CD8_T_naive
TNFAIP8	0.273213	0.77	0.731	0.000364789	7d	CD8_T_naive
EEF1E1	0.53597	0.267	0.192	0.000379791	7d	CD8_T_naive
LUC7L3	0.395277	0.615	0.536	0.000414221	7d	CD8_T_naive
CD2BP2	0.74302	0.17	0.109	0.000417448	7d	CD8_T_naive
VPS29	0.445979	0.381	0.298	0.000417559	7d	CD8_T_naive
LRRN3	0.396395	0.527	0.461	0.000439656	7d	CD8_T_naive
BIN1	0.34272	0.621	0.557	0.000453229	7d	CD8_T_naive
GADD45B	0.46763	0.568	0.5	0.000477646	7d	CD8_T_naive
FRG1	0.488956	0.358	0.281	0.000515823	7d	CD8_T_naive
BDH2	0.751131	0.151	0.093	0.000517436	7d	CD8_T_naive
LENG1	0.572014	0.23	0.161	0.000583002	7d	CD8_T_naive
MRPL18	0.509584	0.296	0.219	0.000643338	7d	CD8_T_naive
U2SURP	0.326403	0.564	0.482	0.000649665	7d	CD8_T_naive
NOC3L	0.632253	0.181	0.117	0.000655658	7d	CD8_T_naive
RNF181	0.488021	0.29	0.213	0.000780598	7d	CD8_T_naive
NOL7	0.358983	0.526	0.449	0.000799267	7d	CD8_T_naive
EPB41L4A-AS1	0.364757	0.525	0.458	0.000869412	7d	CD8_T_naive
DEF6	0.453988	0.389	0.313	0.000902088	7d	CD8_T_naive
MYSM1	0.726797	0.181	0.119	0.000965753	7d	CD8_T_naive
ORMDL3	0.463886	0.307	0.231	0.000972881	7d	CD8_T_naive
SNRPG	0.306157	0.604	0.542	0.00102806	7d	CD8_T_naive
S100A4	0.49741	0.495	0.431	0.0010397	7d	CD8_T_naive
COPS5	0.456375	0.387	0.311	0.00109225	7d	CD8_T_naive
CEBPZ	0.419363	0.442	0.364	0.00112799	7d	CD8_T_naive
EIF5A	0.264661	0.813	0.808	0.00119612	7d	CD8_T_naive
LEF1	0.273853	0.779	0.738	0.00142382	7d	CD8_T_naive
TRIM14	0.659286	0.175	0.114	0.00146799	7d	CD8_T_naive
PSMA5	0.436705	0.432	0.364	0.00147016	7d	CD8_T_naive
POLR1D	0.250845	0.723	0.667	0.00150654	7d	CD8_T_naive
FBL	-0.281984	0.618	0.682	0.00163771	7d	CD8_T_naive
ZNF292	0.388511	0.489	0.411	0.00181172	7d	CD8_T_naive
NDUFB9	0.364905	0.523	0.45	0.00183362	7d	CD8_T_naive
SNRPB2	0.338748	0.554	0.489	0.00183687	7d	CD8_T_naive
PNP	0.64629	0.183	0.121	0.00194436	7d	CD8_T_naive
TRA2B	0.308084	0.695	0.637	0.00195472	7d	CD8_T_naive
ARHGAP15	0.326199	0.532	0.464	0.00214581	7d	CD8_T_naive
MAPKAPK3	0.628599	0.161	0.102	0.00216575	7d	CD8_T_naive
GIMAP2	0.428448	0.359	0.279	0.00239558	7d	CD8_T_naive
HNRNPD	0.298808	0.624	0.563	0.00255871	7d	CD8_T_naive
RSRP1	0.27701	0.763	0.722	0.00261895	7d	CD8_T_naive
TRA2A	0.285287	0.661	0.59	0.00263783	7d	CD8_T_naive
TNFSF10	0.668436	0.148	0.092	0.00280053	7d	CD8_T_naive
SF3B6	0.333313	0.571	0.515	0.00281765	7d	CD8_T_naive
ABLIM1	0.272697	0.722	0.656	0.0030729	7d	CD8_T_naive
COA6	0.559421	0.233	0.167	0.00320372	7d	CD8_T_naive
NDUFA6	0.373192	0.471	0.399	0.00326563	7d	CD8_T_naive
CHD2	0.361204	0.598	0.534	0.00329016	7d	CD8_T_naive
TMEM222	0.668837	0.151	0.096	0.00334138	7d	CD8_T_naive
PHF11	0.549095	0.294	0.225	0.00351958	7d	CD8_T_naive
SAMD3	0.423998	0.394	0.316	0.00352896	7d	CD8_T_naive
SRP19	0.399124	0.41	0.336	0.00380778	7d	CD8_T_naive
SNRNP40	0.56945	0.235	0.168	0.00392211	7d	CD8_T_naive
EXOSC5	0.592356	0.208	0.147	0.00407154	7d	CD8_T_naive
THRAP3	0.291351	0.618	0.562	0.00418838	7d	CD8_T_naive
THUMPD3	0.544145	0.184	0.123	0.00468575	7d	CD8_T_naive
PNPT1	0.675799	0.216	0.156	0.00481426	7d	CD8_T_naive
PSIP1	0.307168	0.656	0.607	0.00488079	7d	CD8_T_naive
AASDHPPT	0.554623	0.204	0.139	0.00497226	7d	CD8_T_naive
GGNBP2	0.337295	0.489	0.407	0.00528703	7d	CD8_T_naive
MRPL34	0.323257	0.5	0.422	0.00582976	7d	CD8_T_naive
RHOG	0.40398	0.418	0.345	0.00593084	7d	CD8_T_naive
MRPL32	0.52772	0.241	0.175	0.0059875	7d	CD8_T_naive
CNN2	0.292659	0.632	0.572	0.00706588	7d	CD8_T_naive
IK	0.297446	0.582	0.509	0.00765757	7d	CD8_T_naive
ERGIC2	0.487043	0.308	0.236	0.00779271	7d	CD8_T_naive
RSBN1L	0.349605	0.496	0.419	0.00826639	7d	CD8_T_naive
RARRES3	0.257201	0.714	0.663	0.00843086	7d	CD8_T_naive
PSMA3	0.410732	0.37	0.298	0.00889494	7d	CD8_T_naive
HCLS1	0.329251	0.569	0.508	0.00912885	7d	CD8_T_naive
MRPL16	0.590658	0.211	0.149	0.00995712	7d	CD8_T_naive
NIFK	0.42654	0.372	0.302	0.0103261	7d	CD8_T_naive
RBCK1	0.391677	0.406	0.331	0.011146	7d	CD8_T_naive
TMEM204	0.531648	0.237	0.174	0.0112113	7d	CD8_T_naive
STK38	0.466464	0.34	0.27	0.011239	7d	CD8_T_naive
DTX3L	0.671614	0.139	0.087	0.011941	7d	CD8_T_naive
CD247	0.300744	0.637	0.592	0.0128861	7d	CD8_T_naive
CDC25B	0.411375	0.402	0.331	0.0130989	7d	CD8_T_naive
TXNDC9	0.61615	0.185	0.127	0.0138307	7d	CD8_T_naive
TAOK3	0.413085	0.464	0.39	0.0139507	7d	CD8_T_naive
TWISTNB	0.331267	0.339	0.265	0.0140057	7d	CD8_T_naive
PFDN2	0.401186	0.382	0.311	0.0142698	7d	CD8_T_naive
C15orf61	0.633448	0.175	0.119	0.0145332	7d	CD8_T_naive
TIMM9	0.39081	0.307	0.236	0.0149622	7d	CD8_T_naive
TMEM126B	0.480048	0.296	0.232	0.0152061	7d	CD8_T_naive
UPF2	0.369599	0.446	0.37	0.0164094	7d	CD8_T_naive
PDCD7	0.359664	0.369	0.296	0.016618	7d	CD8_T_naive
TAF10	0.288181	0.576	0.511	0.0169207	7d	CD8_T_naive
SPOP	0.463188	0.323	0.257	0.0171392	7d	CD8_T_naive
AIP	0.386392	0.497	0.443	0.0176566	7d	CD8_T_naive
GLG1	0.33321	0.542	0.474	0.0181104	7d	CD8_T_naive
CCNDBP1	0.462403	0.284	0.218	0.0182678	7d	CD8_T_naive
ZAP70	0.375184	0.406	0.338	0.0211798	7d	CD8_T_naive
MRPL14	0.341044	0.409	0.337	0.0217319	7d	CD8_T_naive
RASGRP1	0.366847	0.496	0.43	0.0219002	7d	CD8_T_naive
DYRK2	0.362539	0.45	0.373	0.0229893	7d	CD8_T_naive
MYC	0.439919	0.359	0.29	0.0237709	7d	CD8_T_naive
KDM5A	0.398394	0.446	0.379	0.0240102	7d	CD8_T_naive
CDK6	0.595047	0.255	0.192	0.0240959	7d	CD8_T_naive
TAP2	0.525489	0.215	0.155	0.0246422	7d	CD8_T_naive
CAMK4	0.27388	0.692	0.636	0.025032	7d	CD8_T_naive
SERPINB1	0.403667	0.383	0.316	0.0253085	7d	CD8_T_naive
GSTK1	0.258944	0.674	0.625	0.027091	7d	CD8_T_naive
JUN	0.374485	0.925	0.942	0.027531	7d	CD8_T_naive
RDH14	0.486	0.227	0.164	0.0275855	7d	CD8_T_naive
IDS	-0.266178	0.437	0.524	0.0277038	7d	CD8_T_naive
NUDC	0.298262	0.471	0.397	0.0303999	7d	CD8_T_naive
SF3B1	0.260143	0.706	0.648	0.0306907	7d	CD8_T_naive
SNRPC	0.327664	0.467	0.395	0.0319843	7d	CD8_T_naive
NDUFAF4	0.447596	0.236	0.172	0.0325819	7d	CD8_T_naive
SNRPD1	0.279524	0.57	0.514	0.0339707	7d	CD8_T_naive
GZMA	-0.625528	0.162	0.222	0.0351359	7d	CD8_T_naive
BRD2	0.312498	0.556	0.494	0.0382781	7d	CD8_T_naive
ANXA5	0.844178	0.103	0.061	0.0386423	7d	CD8_T_naive
LCOR	0.510304	0.282	0.22	0.039256	7d	CD8_T_naive
SRSF4	0.39739	0.473	0.409	0.0420041	7d	CD8_T_naive
ILF2	0.327335	0.452	0.386	0.0428409	7d	CD8_T_naive
CYLD	0.287884	0.601	0.548	0.0432512	7d	CD8_T_naive
MRPS36	0.415979	0.325	0.259	0.0446871	7d	CD8_T_naive
PARP10	0.554325	0.241	0.18	0.0449142	7d	CD8_T_naive
ZNF207	0.372564	0.492	0.427	0.0454136	7d	CD8_T_naive
C1orf174	0.643681	0.125	0.078	0.0456058	7d	CD8_T_naive
RNF7	0.293007	0.472	0.404	0.0458451	7d	CD8_T_naive
PDCD10	0.422121	0.377	0.313	0.0463512	7d	CD8_T_naive
TESPA1	0.420391	0.339	0.274	0.0469408	7d	CD8_T_naive
EPC1	0.296644	0.663	0.621	0.04785	7d	CD8_T_naive
DGKA	0.429549	0.446	0.375	0.0482542	7d	CD8_T_naive
GPANK1	0.631419	0.149	0.099	0.0492589	7d	CD8_T_naive
GADD45B	0.398805	0.583	0.5	2.12388e-08	2m	CD8_T_naive
TXNIP	-0.251567	0.952	0.961	3.44823e-07	2m	CD8_T_naive
HBB	-0.858093	0.083	0.139	9.7921e-07	2m	CD8_T_naive
IER2	0.269216	0.844	0.824	3.93362e-05	2m	CD8_T_naive
HIST1H1D	0.439451	0.383	0.317	0.00014298	2m	CD8_T_naive
IGLC2	-0.751442	0.073	0.117	0.000972615	2m	CD8_T_naive
ANXA1	-0.303153	0.481	0.54	0.00743826	2m	CD8_T_naive
CHD1	0.264542	0.58	0.525	0.00921889	2m	CD8_T_naive
STAT1	-0.491932	0.356	0.406	0.0473773	2m	CD8_T_naive
MT-CYB	-0.659267	0.991	1	9.34482e-13	7d	CD8_T_ISGhi
MT-CO1	-0.559565	1	1	1.17325e-11	7d	CD8_T_ISGhi
B2M	-0.489087	1	1	5.43612e-11	7d	CD8_T_ISGhi
MT-ATP6	-0.521947	1	1	2.30312e-09	7d	CD8_T_ISGhi
HBB	2.6574	0.444	0.122	1.39116e-08	7d	CD8_T_ISGhi
MT-CO3	-0.488487	1	1	8.60376e-08	7d	CD8_T_ISGhi
NKG7	-0.626685	0.991	0.996	6.41166e-06	7d	CD8_T_ISGhi
MT-ND4	-0.443658	0.991	1	2.95903e-05	7d	CD8_T_ISGhi
MTRNR2L8	0.762143	0.949	0.949	0.000145834	7d	CD8_T_ISGhi
EIF1	-0.408142	0.983	1	0.000242334	7d	CD8_T_ISGhi
MTRNR2L12	0.581873	0.983	0.92	0.000493676	7d	CD8_T_ISGhi
RPL4	-0.543928	0.846	0.975	0.000515239	7d	CD8_T_ISGhi
MT-ND1	-0.360137	1	1	0.00123906	7d	CD8_T_ISGhi
TPT1	-0.415749	0.957	1	0.00149482	7d	CD8_T_ISGhi
RPS4X	-0.45482	0.966	1	0.00160893	7d	CD8_T_ISGhi
RPS3	-0.408923	0.94	1	0.00294974	7d	CD8_T_ISGhi
CST7	-0.525332	0.88	0.996	0.00312905	7d	CD8_T_ISGhi
RPL15	-0.418831	0.923	1	0.00324625	7d	CD8_T_ISGhi
MT-CO2	-0.328388	0.991	1	0.00395338	7d	CD8_T_ISGhi
ITGB2	-0.631531	0.821	0.941	0.00569425	7d	CD8_T_ISGhi
HBA2	1.73181	0.342	0.122	0.00727968	7d	CD8_T_ISGhi
XAF1	1.46961	0.581	0.354	0.0109326	7d	CD8_T_ISGhi
GZMH	-0.916112	0.65	0.819	0.0155604	7d	CD8_T_ISGhi
GUK1	-0.61059	0.735	0.903	0.0192967	7d	CD8_T_ISGhi
LAMTOR5	-1.11167	0.256	0.54	0.0299954	7d	CD8_T_ISGhi
MT-ND1	-0.575262	1	1	5.50318e-31	2m	CD8_T_ISGhi
KLRB1	-1.28756	0.555	0.928	9.22622e-30	2m	CD8_T_ISGhi
MT-CO2	-0.496659	1	1	8.50895e-29	2m	CD8_T_ISGhi
MT-ATP6	-0.51206	1	1	1.92931e-24	2m	CD8_T_ISGhi
MT-CO1	-0.462092	1	1	5.58222e-24	2m	CD8_T_ISGhi
MT-ND4	-0.550558	1	1	1.28963e-23	2m	CD8_T_ISGhi
MT-CO3	-0.517171	1	1	5.99647e-23	2m	CD8_T_ISGhi
MT-ND3	-0.484073	1	1	7.1209e-23	2m	CD8_T_ISGhi
TRDC	-1.3575	0.281	0.658	4.02308e-18	2m	CD8_T_ISGhi
HLA-DPB1	1.36506	0.704	0.414	9.81664e-16	2m	CD8_T_ISGhi
MT-CYB	-0.408803	0.998	1	1.02454e-13	2m	CD8_T_ISGhi
TRGC1	-1.23805	0.314	0.624	3.01793e-13	2m	CD8_T_ISGhi
CCL5	0.597213	0.991	0.949	2.09504e-12	2m	CD8_T_ISGhi
HLA-DPA1	1.39512	0.623	0.363	2.30443e-12	2m	CD8_T_ISGhi
ZBTB16	-1.53907	0.131	0.376	2.81258e-10	2m	CD8_T_ISGhi
CD8A	0.99185	0.667	0.401	2.69761e-09	2m	CD8_T_ISGhi
MT-ND2	-0.365872	0.993	1	5.12237e-08	2m	CD8_T_ISGhi
IL7R	-0.860868	0.299	0.557	4.62404e-07	2m	CD8_T_ISGhi
CD8B	0.829968	0.584	0.291	2.25859e-06	2m	CD8_T_ISGhi
MALAT1	0.254972	1	1	3.00928e-06	2m	CD8_T_ISGhi
TRAC	0.681187	0.811	0.679	7.27393e-06	2m	CD8_T_ISGhi
DUSP1	-0.565478	0.83	0.932	9.53844e-06	2m	CD8_T_ISGhi
CD52	0.386888	0.976	0.979	1.25637e-05	2m	CD8_T_ISGhi
PLAC8	-0.743683	0.407	0.675	2.20605e-05	2m	CD8_T_ISGhi
CEBPD	-0.810099	0.279	0.515	2.6672e-05	2m	CD8_T_ISGhi
PTPRC	0.371202	0.996	0.992	2.80795e-05	2m	CD8_T_ISGhi
HLA-DRB1	1.12703	0.536	0.338	6.33608e-05	2m	CD8_T_ISGhi
TYROBP	-0.785482	0.257	0.473	9.76158e-05	2m	CD8_T_ISGhi
ARGLU1	0.582096	0.837	0.772	0.000136994	2m	CD8_T_ISGhi
ZFP36	-0.54012	0.841	0.937	0.000153194	2m	CD8_T_ISGhi
CPNE2	-1.61398	0.076	0.215	0.000708111	2m	CD8_T_ISGhi
CD2	0.618979	0.704	0.511	0.00200466	2m	CD8_T_ISGhi
SELL	-0.810004	0.327	0.532	0.00226202	2m	CD8_T_ISGhi
IL23R	-1.956	0.026	0.118	0.00352607	2m	CD8_T_ISGhi
CEP78	1.20298	0.403	0.224	0.00441693	2m	CD8_T_ISGhi
CD69	-0.549594	0.863	0.92	0.00445454	2m	CD8_T_ISGhi
FYB1	0.564925	0.837	0.759	0.00754773	2m	CD8_T_ISGhi
CD3G	0.370388	0.939	0.903	0.00915052	2m	CD8_T_ISGhi
MTRNR2L12	-0.553777	0.832	0.92	0.00949951	2m	CD8_T_ISGhi
GNPDA1	-1.71634	0.035	0.131	0.0140192	2m	CD8_T_ISGhi
ADAMTS6	-1.65056	0.048	0.152	0.0169111	2m	CD8_T_ISGhi
ZEB2	0.575076	0.725	0.553	0.0211629	2m	CD8_T_ISGhi
DPP4	-1.3202	0.044	0.148	0.0240611	2m	CD8_T_ISGhi
FOS	-0.452747	0.797	0.911	0.0253665	2m	CD8_T_ISGhi
TRGC2	0.987783	0.566	0.43	0.0281433	2m	CD8_T_ISGhi
IFI44L	3.55873	0.417	0.04	3.46157e-15	7d	CD8_T_GdT
XAF1	2.28768	0.633	0.208	2.69003e-14	7d	CD8_T_GdT
MT-ND4	-0.5352	1	1	5.55404e-09	7d	CD8_T_GdT
MT-ATP6	-0.440567	1	1	1.04685e-07	7d	CD8_T_GdT
MT-CO3	-0.398063	1	1	3.16348e-06	7d	CD8_T_GdT
TPT1	-0.299274	0.993	1	3.17406e-06	7d	CD8_T_GdT
MT-CYB	-0.523481	1	1	3.293e-06	7d	CD8_T_GdT
MT-ND1	-0.421245	1	1	7.50929e-06	7d	CD8_T_GdT
RPL3	-0.33636	1	1	8.25746e-06	7d	CD8_T_GdT
MT-CO1	-0.369878	1	1	3.64274e-05	7d	CD8_T_GdT
EEF1A1	-0.270858	1	1	0.000334251	7d	CD8_T_GdT
EIF2AK2	1.73749	0.453	0.208	0.000739919	7d	CD8_T_GdT
IRF7	1.62135	0.424	0.168	0.00084543	7d	CD8_T_GdT
RPS3A	-0.312131	1	1	0.000952151	7d	CD8_T_GdT
MT-ND3	-0.311186	1	1	0.00295107	7d	CD8_T_GdT
ISG15	1.41156	0.763	0.571	0.00302542	7d	CD8_T_GdT
MT-CO2	-0.301341	1	1	0.00567469	7d	CD8_T_GdT
RPS10	-0.406074	0.978	1	0.00592659	7d	CD8_T_GdT
RPS3	-0.256544	0.993	1	0.0196876	7d	CD8_T_GdT
OAS1	2.26005	0.209	0.049	0.0364137	7d	CD8_T_GdT
IER2	0.603913	0.906	0.841	0.0121988	2m	CD8_T_GdT

## Sheet: Monocyte DEGs
gene	avg_log2FC	pct.1	pct.2	p_val_adj	time_point	cluster
EEF1A1	-0.605415	0.987	0.998	3.45814e-68	7d	CD14_Mono
TPT1	-0.554962	0.991	0.994	4.70783e-66	7d	CD14_Mono
MT-CO1	-0.450013	0.988	0.989	9.69484e-62	7d	CD14_Mono
RPL10	-0.587509	0.964	0.993	4.20155e-59	7d	CD14_Mono
RPS3A	-0.576337	0.954	0.989	1.80037e-57	7d	CD14_Mono
MT-CO3	-0.46858	0.988	0.991	2.67352e-57	7d	CD14_Mono
IFI44L	1.87827	0.675	0.311	6.49571e-52	7d	CD14_Mono
XAF1	1.33955	0.823	0.554	2.67365e-50	7d	CD14_Mono
MT-CYB	-0.627889	0.978	0.974	2.12053e-47	7d	CD14_Mono
RPL5	-0.6416	0.878	0.95	2.028e-41	7d	CD14_Mono
MT-ATP6	-0.350389	0.987	0.988	2.65669e-39	7d	CD14_Mono
FOS	0.861162	0.963	0.941	3.55381e-38	7d	CD14_Mono
MT-CO2	-0.309571	0.991	0.977	5.89031e-37	7d	CD14_Mono
LY6E	1.04013	0.829	0.62	2.35518e-36	7d	CD14_Mono
RPL28	0.396293	0.987	0.994	2.5594e-36	7d	CD14_Mono
RPS4X	-0.538875	0.948	0.976	4.88804e-36	7d	CD14_Mono
EEF2	-0.698331	0.797	0.921	7.58738e-35	7d	CD14_Mono
RPS27A	-0.409512	0.953	0.984	5.01816e-33	7d	CD14_Mono
RPS23	-0.394588	0.979	0.991	5.06734e-33	7d	CD14_Mono
SIGLEC1	2.38872	0.32	0.068	3.26943e-32	7d	CD14_Mono
MT-ND4	-0.366245	0.975	0.979	6.04449e-32	7d	CD14_Mono
IFI44	1.65243	0.494	0.199	3.01907e-31	7d	CD14_Mono
RPL6	-0.453313	0.941	0.972	5.42931e-31	7d	CD14_Mono
RPL7A	-0.450338	0.926	0.971	1.16007e-30	7d	CD14_Mono
RPS2	-0.421056	0.985	0.994	1.44997e-30	7d	CD14_Mono
RPL15	-0.443396	0.932	0.978	2.22032e-30	7d	CD14_Mono
RPLP1	-0.396737	0.984	0.991	1.2661e-29	7d	CD14_Mono
IFITM3	0.902778	0.864	0.715	1.96075e-29	7d	CD14_Mono
RPL3	-0.477539	0.918	0.961	2.11278e-29	7d	CD14_Mono
RPS8	-0.404458	0.976	0.985	2.39202e-29	7d	CD14_Mono
DUSP1	0.798513	0.95	0.955	1.10164e-27	7d	CD14_Mono
RPS14	-0.337472	0.975	0.989	1.51004e-26	7d	CD14_Mono
EEF1B2	-0.648999	0.779	0.877	2.55516e-26	7d	CD14_Mono
RPL4	-0.537866	0.832	0.93	1.40176e-25	7d	CD14_Mono
RPS16	-0.382723	0.951	0.985	7.7931e-25	7d	CD14_Mono
ZFP36	0.775519	0.912	0.91	9.18734e-25	7d	CD14_Mono
IFI6	1.11599	0.69	0.476	2.97121e-24	7d	CD14_Mono
RPS24	-0.306145	0.973	0.991	1.41411e-22	7d	CD14_Mono
JUNB	0.528287	0.945	0.954	2.73016e-22	7d	CD14_Mono
MT-ND3	-0.310516	0.976	0.973	2.74036e-22	7d	CD14_Mono
TMEM176B	-1.69866	0.2	0.439	3.05094e-22	7d	CD14_Mono
RPS6	-0.387462	0.945	0.977	1.6217e-21	7d	CD14_Mono
EIF3L	-0.76525	0.574	0.766	2.05901e-21	7d	CD14_Mono
RPL13	-0.260267	0.99	0.999	5.42853e-21	7d	CD14_Mono
RPS13	-0.361746	0.939	0.98	6.58649e-21	7d	CD14_Mono
EIF1	-0.292123	0.982	0.99	2.16225e-20	7d	CD14_Mono
HES4	1.81109	0.318	0.107	2.55957e-20	7d	CD14_Mono
RPLP0	-0.576013	0.803	0.899	2.85045e-20	7d	CD14_Mono
RPL9	-0.343803	0.955	0.983	1.06036e-19	7d	CD14_Mono
RPL26	-0.325644	0.95	0.983	2.52075e-19	7d	CD14_Mono
RPS3	-0.319866	0.947	0.979	3.73032e-19	7d	CD14_Mono
MX1	0.954661	0.564	0.316	1.19947e-18	7d	CD14_Mono
RPS15A	-0.343899	0.95	0.99	1.37602e-18	7d	CD14_Mono
JUN	0.837412	0.727	0.533	1.41085e-18	7d	CD14_Mono
RPS7	-0.330622	0.935	0.97	7.86416e-18	7d	CD14_Mono
RPL8	-0.329737	0.953	0.98	7.93977e-18	7d	CD14_Mono
CPVL	-0.738038	0.675	0.822	3.93841e-17	7d	CD14_Mono
OTOF	3.62941	0.135	0.012	9.13782e-17	7d	CD14_Mono
RACK1	-0.347924	0.909	0.96	1.13974e-16	7d	CD14_Mono
RPL7	-0.339465	0.918	0.957	1.30255e-16	7d	CD14_Mono
NACA	-0.33872	0.923	0.967	3.91691e-16	7d	CD14_Mono
H3F3A	-0.278482	0.953	0.982	9.29612e-16	7d	CD14_Mono
BTF3	-0.453969	0.806	0.894	1.46128e-15	7d	CD14_Mono
RPL21	-0.28511	0.954	0.991	2.58982e-15	7d	CD14_Mono
RPL18	-0.282058	0.948	0.979	3.56433e-15	7d	CD14_Mono
IFI27	3.90738	0.123	0.012	1.5057e-14	7d	CD14_Mono
ISG15	0.877482	0.726	0.573	2.14583e-14	7d	CD14_Mono
RPL19	-0.299484	0.955	0.988	2.47536e-14	7d	CD14_Mono
RGS2	0.708517	0.831	0.766	1.03375e-13	7d	CD14_Mono
RPS5	-0.447784	0.849	0.916	2.37882e-13	7d	CD14_Mono
CCL3L1	1.61162	0.475	0.298	3.1116e-13	7d	CD14_Mono
TXNIP	0.569511	0.884	0.856	3.41521e-13	7d	CD14_Mono
EPSTI1	0.825315	0.593	0.393	5.35357e-13	7d	CD14_Mono
KLF2	0.588078	0.887	0.867	5.27107e-12	7d	CD14_Mono
FOSB	0.454869	0.895	0.92	8.29312e-12	7d	CD14_Mono
FFAR2	1.43116	0.412	0.249	1.97841e-11	7d	CD14_Mono
KLF6	0.468973	0.951	0.945	2.41159e-11	7d	CD14_Mono
EIF4B	-0.677612	0.476	0.644	4.81895e-11	7d	CD14_Mono
IFITM2	0.598753	0.82	0.756	1.29863e-10	7d	CD14_Mono
LYZ	-0.309829	0.942	0.974	1.52571e-10	7d	CD14_Mono
SLC25A6	-0.426613	0.826	0.907	1.9492e-10	7d	CD14_Mono
ITM2B	-0.386451	0.886	0.926	3.64824e-10	7d	CD14_Mono
TOMM7	-0.412385	0.807	0.889	5.21755e-10	7d	CD14_Mono
SELL	0.534585	0.78	0.699	5.45878e-10	7d	CD14_Mono
HLA-DPB1	-0.741478	0.668	0.778	7.25682e-10	7d	CD14_Mono
NAMPT	0.445528	0.915	0.93	3.47148e-09	7d	CD14_Mono
ALDH1A1	-0.841048	0.196	0.376	4.6873e-09	7d	CD14_Mono
IGKC	1.15296	0.38	0.222	5.49462e-09	7d	CD14_Mono
MX2	0.549699	0.669	0.528	5.55475e-09	7d	CD14_Mono
TMEM176A	-1.29833	0.123	0.27	8.46757e-09	7d	CD14_Mono
CTSD	0.564593	0.82	0.773	9.96374e-09	7d	CD14_Mono
ACTG1	-0.348506	0.896	0.948	1.10019e-08	7d	CD14_Mono
CYP1B1	-0.966233	0.139	0.295	1.12418e-08	7d	CD14_Mono
NCF1	-0.558351	0.875	0.906	1.51952e-08	7d	CD14_Mono
RPS10	-0.37588	0.866	0.917	2.84105e-08	7d	CD14_Mono
HLA-DRA	-0.463087	0.911	0.948	2.88627e-08	7d	CD14_Mono
ZFP36L1	0.643594	0.823	0.794	3.21244e-08	7d	CD14_Mono
NPC2	-0.473563	0.74	0.855	3.28617e-08	7d	CD14_Mono
JUP	1.3595	0.274	0.133	4.21084e-08	7d	CD14_Mono
HLA-DQA2	-1.31866	0.172	0.315	1.26398e-07	7d	CD14_Mono
APOBEC3A	0.57854	0.742	0.602	1.853e-07	7d	CD14_Mono
SLC11A1	0.456366	0.874	0.855	1.97707e-07	7d	CD14_Mono
MAP3K1	0.609037	0.623	0.484	2.39623e-07	7d	CD14_Mono
TNNT1	1.28015	0.279	0.143	2.88814e-07	7d	CD14_Mono
EIF2AK2	0.955077	0.482	0.335	3.47705e-07	7d	CD14_Mono
LGALS3BP	1.27633	0.236	0.11	3.8468e-07	7d	CD14_Mono
SAT1	0.441792	0.97	0.978	3.98613e-07	7d	CD14_Mono
BCL6	0.902363	0.53	0.399	8.51823e-07	7d	CD14_Mono
SLC25A5	-0.447313	0.659	0.791	1.01382e-06	7d	CD14_Mono
DDIT3	0.917064	0.322	0.182	1.17483e-06	7d	CD14_Mono
IER2	0.374295	0.89	0.882	1.54368e-06	7d	CD14_Mono
RPL10A	-0.263716	0.887	0.928	1.85079e-06	7d	CD14_Mono
PSMA5	-0.619088	0.39	0.556	1.93586e-06	7d	CD14_Mono
MXD1	0.62767	0.724	0.637	2.08392e-06	7d	CD14_Mono
ARPC3	-0.257706	0.883	0.943	2.17474e-06	7d	CD14_Mono
HLA-DMA	-0.666496	0.57	0.695	2.19126e-06	7d	CD14_Mono
WSB1	0.54513	0.801	0.75	2.4709e-06	7d	CD14_Mono
EIF3H	-0.430785	0.675	0.785	2.72328e-06	7d	CD14_Mono
HLA-DRB5	-0.916498	0.343	0.468	3.35009e-06	7d	CD14_Mono
GSTP1	-0.316645	0.823	0.902	3.7554e-06	7d	CD14_Mono
NR4A1	0.846744	0.521	0.402	4.0658e-06	7d	CD14_Mono
EIF3F	-0.438002	0.631	0.76	4.917e-06	7d	CD14_Mono
IER5	0.758571	0.706	0.667	5.56824e-06	7d	CD14_Mono
CFD	-0.353766	0.816	0.9	6.72508e-06	7d	CD14_Mono
USP18	2.01292	0.11	0.029	6.75144e-06	7d	CD14_Mono
HLA-DPA1	-0.579097	0.755	0.852	6.8368e-06	7d	CD14_Mono
EIF3E	-0.444723	0.666	0.767	9.85043e-06	7d	CD14_Mono
HSPA8	-0.331121	0.7	0.8	1.0663e-05	7d	CD14_Mono
WASF2	-0.353256	0.614	0.759	1.54421e-05	7d	CD14_Mono
CD55	0.440211	0.868	0.82	1.7672e-05	7d	CD14_Mono
LTA4H	-0.443872	0.516	0.646	2.07374e-05	7d	CD14_Mono
SRSF3	0.460873	0.798	0.756	2.5242e-05	7d	CD14_Mono
CANX	-0.578372	0.51	0.632	3.57216e-05	7d	CD14_Mono
HLA-DQA1	-0.845447	0.27	0.405	4.05239e-05	7d	CD14_Mono
ATP5F1A	-0.474053	0.473	0.598	4.90714e-05	7d	CD14_Mono
CHCHD2	-0.324329	0.776	0.863	6.49276e-05	7d	CD14_Mono
RSAD2	1.33761	0.182	0.08	6.9041e-05	7d	CD14_Mono
ITGB2	-0.283833	0.872	0.922	7.99053e-05	7d	CD14_Mono
GBP2	-0.704471	0.455	0.578	0.00015151	7d	CD14_Mono
PLSCR1	0.47307	0.651	0.55	0.000211413	7d	CD14_Mono
CSTA	-0.331904	0.767	0.844	0.000251166	7d	CD14_Mono
GRN	0.282204	0.886	0.9	0.000289181	7d	CD14_Mono
IFIT1	1.24653	0.2	0.098	0.000316896	7d	CD14_Mono
GBP5	-1.13202	0.148	0.259	0.000331143	7d	CD14_Mono
GIMAP4	0.49486	0.65	0.565	0.000416973	7d	CD14_Mono
KRT10	-0.656571	0.3	0.443	0.000440714	7d	CD14_Mono
KLHDC7B	1.13215	0.16	0.07	0.00065683	7d	CD14_Mono
ZFP36L2	0.434523	0.828	0.793	0.000755284	7d	CD14_Mono
MYNN	1.28553	0.12	0.044	0.000948292	7d	CD14_Mono
PLEK	0.457874	0.819	0.826	0.000990127	7d	CD14_Mono
DDB1	-0.743522	0.148	0.267	0.00104989	7d	CD14_Mono
PSMB1	-0.448731	0.623	0.743	0.00123062	7d	CD14_Mono
PARP9	0.812552	0.42	0.294	0.00131503	7d	CD14_Mono
HLA-DQB1	-0.380253	0.746	0.827	0.00172003	7d	CD14_Mono
HLA-DRB1	-0.344046	0.846	0.904	0.00181911	7d	CD14_Mono
IGHA1	1.44922	0.139	0.06	0.00251269	7d	CD14_Mono
COMMD6	-0.300959	0.734	0.845	0.00366835	7d	CD14_Mono
HES1	1.427	0.318	0.215	0.00366964	7d	CD14_Mono
THAP9-AS1	0.900751	0.402	0.302	0.00514759	7d	CD14_Mono
IRF7	0.535806	0.585	0.47	0.00595401	7d	CD14_Mono
RGS18	0.650104	0.402	0.285	0.00598275	7d	CD14_Mono
CHD1	0.554444	0.697	0.63	0.0068894	7d	CD14_Mono
SAMD9L	0.799756	0.402	0.294	0.00729197	7d	CD14_Mono
CMPK2	0.865905	0.227	0.129	0.00763351	7d	CD14_Mono
NFE2	0.896087	0.347	0.24	0.00768203	7d	CD14_Mono
FAM118A	1.18635	0.237	0.139	0.00785113	7d	CD14_Mono
PDIA3	-0.37748	0.546	0.66	0.00851439	7d	CD14_Mono
ICAM3	-0.373775	0.684	0.768	0.00890809	7d	CD14_Mono
CEBPB	0.325063	0.864	0.863	0.0114176	7d	CD14_Mono
GNAS	-0.277797	0.82	0.88	0.0118061	7d	CD14_Mono
SNX17	-0.446162	0.383	0.51	0.01203	7d	CD14_Mono
VSTM1	0.823483	0.338	0.238	0.0126054	7d	CD14_Mono
SOCS3	0.515821	0.605	0.511	0.0132422	7d	CD14_Mono
NR4A2	0.538785	0.696	0.68	0.0148002	7d	CD14_Mono
APRT	-0.300494	0.582	0.695	0.015102	7d	CD14_Mono
NDUFC2	-0.344432	0.47	0.599	0.015188	7d	CD14_Mono
OAS1	0.522191	0.524	0.423	0.0164489	7d	CD14_Mono
SEC11A	-0.304048	0.631	0.739	0.0176381	7d	CD14_Mono
COX5A	-0.343166	0.552	0.68	0.0180591	7d	CD14_Mono
GNG5	-0.27291	0.767	0.871	0.0184233	7d	CD14_Mono
RRP12	0.632465	0.463	0.365	0.0204575	7d	CD14_Mono
CDKN1B	0.942937	0.282	0.182	0.0232271	7d	CD14_Mono
VNN3	1.51906	0.139	0.066	0.0237946	7d	CD14_Mono
ACP5	-0.991315	0.082	0.166	0.0252575	7d	CD14_Mono
SORL1	-0.271792	0.482	0.606	0.025639	7d	CD14_Mono
OASL	0.764349	0.251	0.154	0.0282457	7d	CD14_Mono
PLCG2	1.33135	0.504	0.401	0.0316847	7d	CD14_Mono
DHRS9	-1.18227	0.045	0.113	0.0326186	7d	CD14_Mono
TRIM38	0.378665	0.635	0.554	0.0334143	7d	CD14_Mono
BRD2	0.532075	0.61	0.53	0.0349914	7d	CD14_Mono
MAP3K8	-0.438193	0.576	0.673	0.0386835	7d	CD14_Mono
TRIM22	0.556269	0.555	0.451	0.039521	7d	CD14_Mono
LDLR	0.634244	0.543	0.455	0.0402773	7d	CD14_Mono
HSH2D	0.728512	0.316	0.207	0.0416194	7d	CD14_Mono
SAMD9	0.721319	0.347	0.248	0.0417959	7d	CD14_Mono
PPIF	0.616337	0.653	0.591	0.0428854	7d	CD14_Mono
RARRES3	-0.969608	0.335	0.432	0.0434506	7d	CD14_Mono
DUSP6	0.401091	0.852	0.873	0.0436298	7d	CD14_Mono
NABP1	0.778231	0.423	0.326	0.0489759	7d	CD14_Mono
IL1B	0.93801	0.889	0.798	3.86291e-19	2m	CD14_Mono
PNRC1	0.404734	0.955	0.901	1.75694e-14	2m	CD14_Mono
NFKBIA	0.527184	0.974	0.943	1.29173e-12	2m	CD14_Mono
RPL23	0.254695	0.971	0.923	4.31426e-11	2m	CD14_Mono
PPP1R15A	0.413782	0.913	0.856	1.71807e-10	2m	CD14_Mono
CXCL8	0.812305	0.72	0.582	8.80201e-09	2m	CD14_Mono
IL1A	1.68545	0.212	0.091	1.36969e-08	2m	CD14_Mono
IER3	0.612805	0.847	0.772	1.05682e-07	2m	CD14_Mono
CCL3	0.603506	0.628	0.47	1.07153e-07	2m	CD14_Mono
IFITM2	0.412106	0.861	0.756	4.87167e-06	2m	CD14_Mono
CXCL2	2.02246	0.197	0.096	5.225e-06	2m	CD14_Mono
GBP5	-1.254	0.16	0.259	4.22362e-05	2m	CD14_Mono
TNFAIP6	0.955296	0.275	0.157	5.03966e-05	2m	CD14_Mono
HBA2	-3.2031	0.057	0.135	5.40632e-05	2m	CD14_Mono
HBB	-2.32415	0.081	0.168	0.000119538	2m	CD14_Mono
SOCS3	0.436085	0.631	0.511	0.000173752	2m	CD14_Mono
THAP2	0.617619	0.263	0.151	0.000223495	2m	CD14_Mono
WARS	-0.553042	0.714	0.743	0.000306311	2m	CD14_Mono
CCL4	1.11261	0.312	0.204	0.000354538	2m	CD14_Mono
OLR1	0.567792	0.466	0.344	0.000403587	2m	CD14_Mono
PTGS2	0.973678	0.396	0.28	0.000456239	2m	CD14_Mono
G0S2	0.740936	0.626	0.532	0.000470838	2m	CD14_Mono
NCF1	-0.366433	0.907	0.906	0.000670856	2m	CD14_Mono
TNFAIP3	0.553061	0.812	0.768	0.00100026	2m	CD14_Mono
NLRP3	0.805279	0.706	0.63	0.00104419	2m	CD14_Mono
IL1RN	1.07559	0.441	0.338	0.00151302	2m	CD14_Mono
PLAUR	0.448343	0.825	0.756	0.00171644	2m	CD14_Mono
EIF4E	0.984256	0.409	0.3	0.00173182	2m	CD14_Mono
UBAC2	0.552636	0.44	0.32	0.00239384	2m	CD14_Mono
CWC25	0.362676	0.534	0.4	0.00299493	2m	CD14_Mono
ATP2B1-AS1	0.422011	0.8	0.715	0.00304163	2m	CD14_Mono
EREG	1.22359	0.27	0.174	0.00312507	2m	CD14_Mono
CCL3L1	1.00226	0.405	0.298	0.00565486	2m	CD14_Mono
BCL2A1	0.483712	0.724	0.654	0.0068965	2m	CD14_Mono
CCL4L2	1.25961	0.201	0.117	0.0084604	2m	CD14_Mono
CYB5D1	0.993163	0.205	0.12	0.00908058	2m	CD14_Mono
BIRC3	0.403231	0.473	0.36	0.00912303	2m	CD14_Mono
TNF	1.09738	0.38	0.288	0.0101746	2m	CD14_Mono
LINC00528	0.825215	0.29	0.19	0.013214	2m	CD14_Mono
NFKBIZ	0.341146	0.828	0.77	0.0156812	2m	CD14_Mono
CLEC4E	0.27873	0.651	0.524	0.0165271	2m	CD14_Mono
ROMO1	0.401657	0.521	0.412	0.0185398	2m	CD14_Mono
MIR3945HG	0.866308	0.173	0.093	0.0201396	2m	CD14_Mono
ETS2	0.39704	0.581	0.48	0.0362695	2m	CD14_Mono
PPP1R15B	0.294705	0.686	0.584	0.0378873	2m	CD14_Mono
TRAPPC1	0.295639	0.659	0.555	0.0436312	2m	CD14_Mono
ZEB2-AS1	0.772111	0.253	0.166	0.0469923	2m	CD14_Mono
MT-CYB	-1.11012	1	1	1.24835e-81	7d	CD16_Mono
MT-CO1	-0.626225	1	1	1.37886e-69	7d	CD16_Mono
MT-CO2	-0.593036	1	0.998	1.26958e-66	7d	CD16_Mono
MT-ATP6	-0.650502	1	1	4.68228e-64	7d	CD16_Mono
MT-CO3	-0.673508	1	1	9.19835e-64	7d	CD16_Mono
EEF1A1	-0.584036	1	1	2.0431e-57	7d	CD16_Mono
MT-ND4	-0.663186	1	0.998	3.42195e-56	7d	CD16_Mono
XAF1	1.4532	0.955	0.654	1.74682e-46	7d	CD16_Mono
IFI44L	2.35887	0.746	0.29	2.96681e-41	7d	CD16_Mono
MT-ND3	-0.517576	1	0.998	1.24562e-39	7d	CD16_Mono
RPS2	-0.511791	1	1	2.0712e-39	7d	CD16_Mono
RPL3	-0.601603	0.997	1	2.1855e-38	7d	CD16_Mono
RPL10	-0.503583	1	1	3.24587e-38	7d	CD16_Mono
ISG15	1.61466	0.961	0.774	3.13592e-36	7d	CD16_Mono
MT-ND5	-0.608541	0.997	0.998	1.42759e-35	7d	CD16_Mono
RPS3A	-0.508887	1	1	1.65443e-34	7d	CD16_Mono
EEF1B2	-0.768496	0.961	0.994	3.81219e-34	7d	CD16_Mono
RPL5	-0.66697	0.981	1	1.46843e-33	7d	CD16_Mono
LY6E	0.910923	0.99	0.957	1.3836e-32	7d	CD16_Mono
TPT1	-0.393753	1	1	1.14008e-30	7d	CD16_Mono
RPS4X	-0.501824	0.997	1	2.81123e-27	7d	CD16_Mono
IFITM3	0.760041	0.99	0.963	9.71739e-27	7d	CD16_Mono
IFI6	1.28846	0.91	0.68	1.07486e-26	7d	CD16_Mono
RPS6	-0.465392	0.994	1	1.56323e-25	7d	CD16_Mono
RPL7A	-0.432984	0.997	1	5.64841e-25	7d	CD16_Mono
EPSTI1	1.18504	0.862	0.602	2.81987e-24	7d	CD16_Mono
SLC25A6	-0.634476	0.968	0.987	2.85123e-24	7d	CD16_Mono
RPL10A	-0.536325	0.984	0.996	3.39899e-24	7d	CD16_Mono
RPL13	-0.36388	0.997	1	7.74536e-24	7d	CD16_Mono
RPS16	-0.409777	0.997	1	1.96953e-23	7d	CD16_Mono
RPS27A	-0.36867	1	1	2.08242e-23	7d	CD16_Mono
RPL4	-0.567822	0.971	0.996	1.11885e-22	7d	CD16_Mono
IFITM2	0.609834	0.997	0.994	1.8789e-22	7d	CD16_Mono
APOBEC3A	0.990724	0.955	0.789	9.83883e-22	7d	CD16_Mono
MX1	1.66434	0.695	0.357	1.14772e-21	7d	CD16_Mono
MNDA	0.833305	0.974	0.918	3.06563e-21	7d	CD16_Mono
HES4	1.07323	0.884	0.682	1.45157e-20	7d	CD16_Mono
TXNIP	0.782003	0.994	0.981	8.50298e-20	7d	CD16_Mono
IFIT1	2.1455	0.495	0.178	4.32606e-19	7d	CD16_Mono
CD300E	0.910696	0.913	0.705	7.627e-19	7d	CD16_Mono
IFI44	1.90872	0.463	0.153	9.02916e-19	7d	CD16_Mono
RPL9	-0.357754	1	1	1.97265e-17	7d	CD16_Mono
RPL6	-0.392165	1	0.998	4.26247e-17	7d	CD16_Mono
MRPS18C	1.1814	0.695	0.422	1.60497e-16	7d	CD16_Mono
FOS	0.852051	0.981	0.966	3.11492e-16	7d	CD16_Mono
RPL28	0.305546	1	1	1.01512e-15	7d	CD16_Mono
SELL	1.36352	0.605	0.301	1.3445e-15	7d	CD16_Mono
RPSA	-0.441578	0.994	0.996	1.79089e-15	7d	CD16_Mono
IFITM1	1.82987	0.408	0.127	2.38007e-15	7d	CD16_Mono
RSAD2	2.0981	0.347	0.09	2.96474e-15	7d	CD16_Mono
RPS15A	-0.295355	1	1	3.46884e-15	7d	CD16_Mono
S100A11	0.300066	0.997	1	7.71667e-15	7d	CD16_Mono
ACTG1	-0.513843	0.994	0.998	1.37112e-14	7d	CD16_Mono
RACK1	-0.406287	0.99	0.998	1.66897e-14	7d	CD16_Mono
RPS23	-0.298898	0.997	1	3.28938e-14	7d	CD16_Mono
RPS3	-0.32796	0.994	1	4.00707e-14	7d	CD16_Mono
RPS18	-0.316046	0.997	1	4.11298e-14	7d	CD16_Mono
OAS1	0.927526	0.91	0.763	1.51562e-13	7d	CD16_Mono
IFIT3	1.24669	0.666	0.383	1.54037e-13	7d	CD16_Mono
ZFP36L1	0.871466	0.945	0.837	1.61141e-13	7d	CD16_Mono
RPS8	-0.330642	1	1	2.02105e-13	7d	CD16_Mono
RPS13	-0.317254	0.994	1	2.61578e-13	7d	CD16_Mono
OASL	1.65157	0.479	0.206	3.00852e-13	7d	CD16_Mono
RPL27	-0.362556	0.99	1	3.55861e-13	7d	CD16_Mono
BHLHE40	1.44457	0.569	0.297	6.07758e-13	7d	CD16_Mono
RPS7	-0.293229	1	1	6.99714e-13	7d	CD16_Mono
CX3CR1	0.828614	0.881	0.669	1.05089e-12	7d	CD16_Mono
IER5	0.690012	0.961	0.903	1.17555e-12	7d	CD16_Mono
RPL8	-0.276609	0.997	1	1.27597e-12	7d	CD16_Mono
NAMPT	0.575887	0.99	0.97	2.05362e-12	7d	CD16_Mono
TUBA1B	-0.794073	0.897	0.97	2.64409e-12	7d	CD16_Mono
RPL15	-0.3071	0.997	1	3.08781e-12	7d	CD16_Mono
HLA-C	0.30341	0.997	1	6.3526e-12	7d	CD16_Mono
HLA-DPA1	-0.58145	0.99	1	1.36871e-11	7d	CD16_Mono
RPL12	-0.305484	1	1	1.6638e-11	7d	CD16_Mono
RPL19	-0.261789	0.997	1	2.16621e-11	7d	CD16_Mono
SIGLEC1	3.05286	0.177	0.017	2.52383e-11	7d	CD16_Mono
OAS2	1.13269	0.592	0.351	2.5361e-11	7d	CD16_Mono
RPL7	-0.343802	0.99	1	3.74366e-11	7d	CD16_Mono
SRGN	0.394398	0.994	0.998	4.07325e-11	7d	CD16_Mono
EFHD2	0.522833	0.984	0.951	7.31027e-11	7d	CD16_Mono
DUSP1	0.588713	0.987	0.998	1.27385e-10	7d	CD16_Mono
RABGAP1L	0.704551	0.878	0.783	1.34287e-10	7d	CD16_Mono
RPL21	-0.271466	0.997	1	1.63462e-10	7d	CD16_Mono
RPLP2	-0.26927	0.997	1	1.6644e-10	7d	CD16_Mono
ITGB2	-0.424697	0.997	0.996	2.06876e-10	7d	CD16_Mono
JUNB	0.487742	0.997	0.996	2.34904e-10	7d	CD16_Mono
AQP9	1.22793	0.428	0.168	2.56303e-10	7d	CD16_Mono
RPL13A	-0.275295	1	1	2.83541e-10	7d	CD16_Mono
RPS5	-0.393966	0.977	1	3.36428e-10	7d	CD16_Mono
MX2	0.891784	0.775	0.583	4.60483e-10	7d	CD16_Mono
TRIM22	0.958247	0.714	0.525	4.64847e-10	7d	CD16_Mono
MS4A4A	1.33533	0.566	0.335	6.66261e-10	7d	CD16_Mono
CEACAM3	1.68898	0.35	0.127	6.87331e-10	7d	CD16_Mono
RPL23A	-0.264572	0.997	1	7.24e-10	7d	CD16_Mono
S100A8	1.04551	0.871	0.738	9.33728e-10	7d	CD16_Mono
YBX1	-0.306007	0.994	1	9.99679e-10	7d	CD16_Mono
CDKN1A	0.874017	0.788	0.619	1.14167e-09	7d	CD16_Mono
ZFP36	0.572756	0.99	0.978	1.16865e-09	7d	CD16_Mono
EMP3	0.382246	0.997	0.991	1.34906e-09	7d	CD16_Mono
GIMAP4	0.667433	0.894	0.682	3.07212e-09	7d	CD16_Mono
PLEK	0.606784	0.955	0.918	3.86811e-09	7d	CD16_Mono
TMEM176B	-1.5842	0.354	0.555	4.84787e-09	7d	CD16_Mono
FPR1	1.05188	0.685	0.49	7.45142e-09	7d	CD16_Mono
CTSC	0.617671	0.961	0.953	8.04903e-09	7d	CD16_Mono
MS4A6A	0.993451	0.659	0.422	1.44305e-08	7d	CD16_Mono
TRIM38	0.682273	0.83	0.68	1.54321e-08	7d	CD16_Mono
PLSCR1	0.950731	0.717	0.484	1.88066e-08	7d	CD16_Mono
FGR	0.45803	0.965	0.923	2.28683e-08	7d	CD16_Mono
WIPF1	0.746755	0.794	0.639	2.48166e-08	7d	CD16_Mono
HLA-DPB1	-0.669099	0.952	0.978	5.65676e-08	7d	CD16_Mono
PGK1	-0.408036	0.942	0.983	6.5944e-08	7d	CD16_Mono
TNFSF10	0.595147	0.958	0.858	6.61976e-08	7d	CD16_Mono
USP18	1.99725	0.225	0.058	8.14073e-08	7d	CD16_Mono
HSPA1A	0.926943	0.691	0.482	8.4835e-08	7d	CD16_Mono
DAZAP2	0.44795	0.955	0.923	1.28612e-07	7d	CD16_Mono
FOSB	0.580753	0.929	0.886	1.44815e-07	7d	CD16_Mono
SLC25A5	-0.454724	0.881	0.953	1.47948e-07	7d	CD16_Mono
NT5C3A	1.19839	0.511	0.292	1.60578e-07	7d	CD16_Mono
TREM1	0.901196	0.656	0.432	1.77688e-07	7d	CD16_Mono
OTOF	3.36133	0.116	0.006	1.81688e-07	7d	CD16_Mono
CCL3L1	2.39479	0.363	0.163	2.29316e-07	7d	CD16_Mono
MXD1	0.815351	0.807	0.652	2.32396e-07	7d	CD16_Mono
EVI2A	0.940325	0.547	0.312	2.87248e-07	7d	CD16_Mono
TMEM123	0.636692	0.852	0.714	3.76852e-07	7d	CD16_Mono
CIR1	0.8088	0.746	0.578	4.53543e-07	7d	CD16_Mono
RAP1B	0.391613	0.99	0.989	4.69754e-07	7d	CD16_Mono
IFI27	4.11151	0.122	0.011	5.57818e-07	7d	CD16_Mono
IRF7	0.729482	0.814	0.63	5.70287e-07	7d	CD16_Mono
HLA-DQA1	-1.26598	0.624	0.716	7.13915e-07	7d	CD16_Mono
EIF3L	-0.596672	0.685	0.824	8.03614e-07	7d	CD16_Mono
RPS27L	0.810468	0.868	0.8	8.64283e-07	7d	CD16_Mono
CD14	1.17368	0.572	0.361	8.72975e-07	7d	CD16_Mono
HLA-DQA2	-1.17178	0.383	0.563	8.88387e-07	7d	CD16_Mono
GAPT	1.12972	0.498	0.301	1.10399e-06	7d	CD16_Mono
MYL6	-0.27841	0.997	1	1.14487e-06	7d	CD16_Mono
IFI16	0.622444	0.839	0.695	1.21255e-06	7d	CD16_Mono
KLF2	0.444253	0.994	0.985	1.24814e-06	7d	CD16_Mono
VEGFA	2.72309	0.154	0.028	1.68084e-06	7d	CD16_Mono
NMI	0.723558	0.778	0.649	2.22078e-06	7d	CD16_Mono
TNFSF13B	0.526825	0.897	0.806	2.33012e-06	7d	CD16_Mono
EEF2	-0.376512	0.952	0.981	2.40184e-06	7d	CD16_Mono
LGALS9	0.494616	0.932	0.86	2.50419e-06	7d	CD16_Mono
CCR1	1.20167	0.518	0.31	2.86772e-06	7d	CD16_Mono
SERINC1	0.792686	0.707	0.551	2.91738e-06	7d	CD16_Mono
GNAS	-0.339435	0.965	0.996	3.06648e-06	7d	CD16_Mono
CGAS	1.29431	0.35	0.153	3.31774e-06	7d	CD16_Mono
HERC5	1.20124	0.354	0.166	3.86505e-06	7d	CD16_Mono
TOMM7	-0.34095	0.974	0.991	4.6816e-06	7d	CD16_Mono
KLF6	0.443855	0.99	0.987	5.87109e-06	7d	CD16_Mono
PARP9	0.823571	0.65	0.46	1.01898e-05	7d	CD16_Mono
MARCKS	0.484664	0.968	0.951	1.1586e-05	7d	CD16_Mono
HLA-DRB5	-0.799919	0.582	0.716	1.19251e-05	7d	CD16_Mono
LYZ	0.483334	0.997	0.991	1.29109e-05	7d	CD16_Mono
NSMF	0.985399	0.463	0.26	1.50543e-05	7d	CD16_Mono
EIF3K	-0.312874	0.977	0.985	1.51205e-05	7d	CD16_Mono
JAML	0.606312	0.814	0.688	1.58175e-05	7d	CD16_Mono
IFIH1	1.25888	0.421	0.228	1.72634e-05	7d	CD16_Mono
RPS10	-0.308113	0.981	0.996	2.11354e-05	7d	CD16_Mono
AFTPH	0.864916	0.556	0.366	2.13662e-05	7d	CD16_Mono
SAMD9	0.915637	0.595	0.398	2.24077e-05	7d	CD16_Mono
ZFAS1	0.440172	0.958	0.933	2.37361e-05	7d	CD16_Mono
ZBP1	1.63353	0.215	0.069	2.69545e-05	7d	CD16_Mono
DUSP6	0.572102	0.961	0.886	2.83193e-05	7d	CD16_Mono
LITAF	0.572878	0.785	0.604	3.47753e-05	7d	CD16_Mono
DUS2	1.2295	0.344	0.166	4.55651e-05	7d	CD16_Mono
MEFV	0.959214	0.511	0.323	4.66547e-05	7d	CD16_Mono
ISG20	1.1272	0.559	0.368	4.97835e-05	7d	CD16_Mono
RHOC	-0.49995	0.765	0.88	5.56527e-05	7d	CD16_Mono
GIMAP7	0.779963	0.669	0.501	6.40262e-05	7d	CD16_Mono
BBC3	1.35883	0.354	0.181	6.88438e-05	7d	CD16_Mono
KLF10	1.09715	0.65	0.495	7.22911e-05	7d	CD16_Mono
SLC25A3	-0.372191	0.958	0.983	7.32484e-05	7d	CD16_Mono
RGS2	0.631186	0.907	0.849	7.40402e-05	7d	CD16_Mono
DDIT3	1.12741	0.428	0.243	7.89638e-05	7d	CD16_Mono
PIM3	0.812608	0.711	0.566	0.000102343	7d	CD16_Mono
CSF3R	0.816852	0.605	0.413	0.000116868	7d	CD16_Mono
IGKC	0.964996	0.418	0.239	0.000128363	7d	CD16_Mono
DTX3L	0.954614	0.473	0.277	0.00013465	7d	CD16_Mono
STK32C	-1.01677	0.19	0.391	0.000148026	7d	CD16_Mono
CMPK2	1.20307	0.309	0.144	0.000171631	7d	CD16_Mono
CD55	0.379888	0.971	0.912	0.000173155	7d	CD16_Mono
APRT	-0.550119	0.691	0.834	0.000191002	7d	CD16_Mono
CNBP	0.472952	0.916	0.824	0.000306546	7d	CD16_Mono
TMEM176A	-1.35554	0.145	0.318	0.000316031	7d	CD16_Mono
LPAR6	0.742613	0.598	0.406	0.000372197	7d	CD16_Mono
SMAP2	0.489631	0.913	0.875	0.000727811	7d	CD16_Mono
HSH2D	0.732969	0.559	0.378	0.000788866	7d	CD16_Mono
STXBP2	0.440945	0.971	0.935	0.00087185	7d	CD16_Mono
PECAM1	0.392595	0.945	0.923	0.00092726	7d	CD16_Mono
TNNT1	1.39273	0.209	0.073	0.000934119	7d	CD16_Mono
TMEM154	0.603196	0.746	0.589	0.000988503	7d	CD16_Mono
PPDPF	0.389034	0.916	0.877	0.00102219	7d	CD16_Mono
CYSLTR1	0.790779	0.556	0.383	0.00120079	7d	CD16_Mono
SERPING1	1.23189	0.309	0.155	0.00122567	7d	CD16_Mono
SP110	0.523312	0.862	0.796	0.0016499	7d	CD16_Mono
NCOA4	0.518628	0.781	0.643	0.00168232	7d	CD16_Mono
C15orf39	0.733588	0.646	0.486	0.00169193	7d	CD16_Mono
ADAM8	1.1898	0.318	0.163	0.00171191	7d	CD16_Mono
WASF2	-0.384867	0.875	0.946	0.00209024	7d	CD16_Mono
IGHA1	1.73945	0.196	0.073	0.00209119	7d	CD16_Mono
CD53	0.337149	0.949	0.938	0.0022518	7d	CD16_Mono
BUD31	0.630282	0.717	0.602	0.00245193	7d	CD16_Mono
TLR4	0.810786	0.576	0.415	0.00267845	7d	CD16_Mono
OAS3	0.817426	0.495	0.316	0.00270858	7d	CD16_Mono
FFAR2	1.13062	0.537	0.381	0.00294069	7d	CD16_Mono
VCAN	1.02331	0.444	0.28	0.00301588	7d	CD16_Mono
EZR	0.588905	0.727	0.628	0.00309645	7d	CD16_Mono
HBB	1.50383	0.309	0.159	0.0031798	7d	CD16_Mono
S100A10	0.26134	0.984	0.978	0.00324197	7d	CD16_Mono
PLAC8	0.471663	0.836	0.738	0.00335622	7d	CD16_Mono
MIDN	0.43224	0.913	0.839	0.00391592	7d	CD16_Mono
ATF3	0.735503	0.688	0.529	0.00424851	7d	CD16_Mono
SAMD9L	0.678442	0.595	0.434	0.00453261	7d	CD16_Mono
EIF3F	-0.407366	0.817	0.903	0.00494568	7d	CD16_Mono
YWHAZ	0.286406	0.952	0.978	0.00506525	7d	CD16_Mono
LPCAT1	0.94599	0.437	0.273	0.00522578	7d	CD16_Mono
ECE1	0.813762	0.45	0.29	0.00534293	7d	CD16_Mono
TIMP2	0.508392	0.817	0.708	0.0053711	7d	CD16_Mono
MSL3	0.712212	0.495	0.338	0.00593665	7d	CD16_Mono
EMILIN2	0.57597	0.701	0.546	0.00627468	7d	CD16_Mono
FGD4	0.689736	0.579	0.4	0.00628711	7d	CD16_Mono
EIF3E	-0.375986	0.849	0.914	0.00733837	7d	CD16_Mono
CMIP	0.716817	0.537	0.374	0.00752361	7d	CD16_Mono
CELF2	0.394832	0.904	0.834	0.00757038	7d	CD16_Mono
AMPD2	0.544375	0.691	0.535	0.00799183	7d	CD16_Mono
CD36	0.748583	0.482	0.323	0.00828382	7d	CD16_Mono
CTSD	0.422915	0.887	0.817	0.0099387	7d	CD16_Mono
NR4A1	0.457713	0.842	0.751	0.0100039	7d	CD16_Mono
IRF2BP2	0.766335	0.585	0.424	0.0108465	7d	CD16_Mono
LILRA1	0.530336	0.772	0.641	0.0112016	7d	CD16_Mono
TMEM189	0.789914	0.428	0.262	0.0113255	7d	CD16_Mono
SP100	0.485462	0.749	0.619	0.0121027	7d	CD16_Mono
IL10RA	0.423872	0.849	0.761	0.0127982	7d	CD16_Mono
RUNX3	0.620679	0.727	0.626	0.0137183	7d	CD16_Mono
RAC1	0.316838	0.981	0.959	0.0138477	7d	CD16_Mono
RNF19B	0.845234	0.447	0.288	0.0148653	7d	CD16_Mono
MID1IP1	0.590877	0.598	0.456	0.0152091	7d	CD16_Mono
MARCO	0.889207	0.415	0.258	0.0205476	7d	CD16_Mono
HNRNPL	0.712839	0.527	0.374	0.0223875	7d	CD16_Mono
STAT2	0.663013	0.656	0.529	0.0240668	7d	CD16_Mono
LILRB2	0.330642	0.977	0.948	0.0252157	7d	CD16_Mono
ZMYND8	1.02848	0.296	0.155	0.0256323	7d	CD16_Mono
RASSF5	0.426501	0.849	0.763	0.0299767	7d	CD16_Mono
HLA-F	0.306973	0.936	0.914	0.0320667	7d	CD16_Mono
RPLP0	-0.296145	0.952	0.966	0.0320891	7d	CD16_Mono
HLA-DRA	-0.410039	0.99	0.998	0.0336412	7d	CD16_Mono
GHITM	-0.416794	0.749	0.841	0.0336853	7d	CD16_Mono
EVI2B	0.370767	0.939	0.948	0.0356279	7d	CD16_Mono
KRT10	-0.640802	0.389	0.555	0.0368117	7d	CD16_Mono
GLRX	0.414111	0.894	0.834	0.039525	7d	CD16_Mono
SLC43A2	0.525556	0.82	0.751	0.040419	7d	CD16_Mono
HIVEP1	0.943566	0.344	0.198	0.0431577	7d	CD16_Mono
PPIF	1.01271	0.476	0.348	0.0432415	7d	CD16_Mono
LIMS1	0.409049	0.765	0.658	0.0432761	7d	CD16_Mono
TNFAIP3	0.675893	0.775	0.673	0.044118	7d	CD16_Mono
TIMP1	0.330018	0.965	0.963	0.0449695	7d	CD16_Mono
ADPGK	0.595681	0.617	0.495	0.0452516	7d	CD16_Mono
CLEC4A	0.645684	0.534	0.378	0.0457819	7d	CD16_Mono
NAPA	0.65887	0.617	0.473	0.0464897	7d	CD16_Mono
CCNL1	0.397968	0.926	0.882	0.0499635	7d	CD16_Mono
MT-ND4	-0.298885	1	0.998	1.81714e-19	2m	CD16_Mono
MT-ATP6	-0.252286	1	1	2.57155e-16	2m	CD16_Mono
RPL23	0.296773	0.998	0.991	2.34355e-09	2m	CD16_Mono
IFITM2	0.357749	0.996	0.994	9.35423e-05	2m	CD16_Mono
MAFB	-0.408048	0.889	0.944	0.00062641	2m	CD16_Mono
CXCL10	-2.18645	0.077	0.191	0.000768191	2m	CD16_Mono
SMAP2	0.310122	0.931	0.875	0.00495207	2m	CD16_Mono
VAMP5	-0.711799	0.734	0.77	0.0109034	2m	CD16_Mono
HSPA8	-0.29049	0.957	0.966	0.0172932	2m	CD16_Mono
HLA-DPA1	-0.318531	1	1	0.0366827	2m	CD16_Mono

## Sheet: Natural Killer Cell DEGs
gene	avg_log2FC	pct.1	pct.2	p_val_adj	time_point	cluster
TPT1	-0.579514	0.93	0.998	7.51237e-47	7d	CD14_NK
MT-CYB	-0.537503	0.992	0.998	1.08583e-46	7d	CD14_NK
MT-CO1	-0.421092	0.993	0.999	2.78987e-46	7d	CD14_NK
XAF1	1.87119	0.65	0.354	1.39483e-45	7d	CD14_NK
MT-ATP6	-0.424514	0.995	0.997	3.62726e-45	7d	CD14_NK
MT-ND4	-0.496894	0.983	0.999	2.44947e-44	7d	CD14_NK
MX1	2.78327	0.362	0.088	3.87126e-41	7d	CD14_NK
IFI44L	4.49237	0.232	0.019	8.47315e-41	7d	CD14_NK
RPS27A	-0.477018	0.892	0.991	4.38749e-30	7d	CD14_NK
RPL3	-0.489967	0.892	0.992	1.00733e-28	7d	CD14_NK
EEF1A1	-0.428435	0.95	0.999	5.93852e-27	7d	CD14_NK
RPS3	-0.480195	0.872	0.987	8.59936e-27	7d	CD14_NK
RPS3A	-0.461504	0.887	0.993	2.55108e-26	7d	CD14_NK
RPL10	-0.47028	0.9	0.999	1.6067e-25	7d	CD14_NK
EIF2AK2	1.83427	0.43	0.199	3.10406e-24	7d	CD14_NK
FCER1G	-0.62138	0.746	0.94	1.00332e-23	7d	CD14_NK
MT-CO3	-0.263716	0.997	1	4.99252e-23	7d	CD14_NK
TMSB4X	-0.410068	0.982	1	5.33323e-23	7d	CD14_NK
RPL13	-0.36604	0.957	0.998	1.52789e-22	7d	CD14_NK
RPL7A	-0.491096	0.839	0.979	5.63475e-22	7d	CD14_NK
FTL	-0.520945	0.799	0.965	1.17957e-21	7d	CD14_NK
EIF1	-0.4075	0.899	0.994	2.41194e-21	7d	CD14_NK
H3F3A	-0.449957	0.842	0.981	2.65831e-21	7d	CD14_NK
GZMA	-0.529517	0.833	0.97	7.14859e-21	7d	CD14_NK
RPL9	-0.43261	0.847	0.986	3.1496e-20	7d	CD14_NK
ACTB	-0.481912	0.94	0.999	4.41454e-20	7d	CD14_NK
IFI6	1.97774	0.425	0.226	4.57646e-20	7d	CD14_NK
OAS1	2.25466	0.254	0.079	1.27136e-19	7d	CD14_NK
MT-CO2	-0.266072	0.997	0.997	2.09909e-19	7d	CD14_NK
RPLP2	-0.406796	0.902	0.99	2.43281e-19	7d	CD14_NK
RPS2	-0.397285	0.919	0.997	4.87988e-19	7d	CD14_NK
RPL15	-0.423447	0.846	0.98	6.30205e-19	7d	CD14_NK
NKG7	-0.379906	0.937	0.998	1.55914e-18	7d	CD14_NK
ACTG1	-0.506985	0.847	0.974	2.02909e-18	7d	CD14_NK
SERF2	-0.422244	0.839	0.969	8.10847e-18	7d	CD14_NK
RNF213	1.20751	0.897	0.854	9.87314e-18	7d	CD14_NK
KLRB1	-0.551448	0.745	0.92	1.00822e-17	7d	CD14_NK
RPS23	-0.408291	0.884	0.985	3.278e-17	7d	CD14_NK
RPS10	-0.570695	0.673	0.878	6.91828e-17	7d	CD14_NK
RPL21	-0.396453	0.884	0.992	8.59448e-17	7d	CD14_NK
RPL18	-0.395123	0.846	0.978	1.42529e-16	7d	CD14_NK
RPS21	-0.496298	0.806	0.966	1.83943e-16	7d	CD14_NK
RPS15A	-0.380372	0.874	0.99	3.30044e-16	7d	CD14_NK
SP100	1.13303	0.625	0.475	4.51317e-16	7d	CD14_NK
SRGN	-0.445892	0.781	0.963	7.12355e-16	7d	CD14_NK
PARP14	1.80032	0.476	0.306	8.73567e-16	7d	CD14_NK
FAU	-0.378899	0.864	0.989	1.09332e-15	7d	CD14_NK
RPS16	-0.409878	0.836	0.977	1.5528e-15	7d	CD14_NK
MYL6	-0.419335	0.799	0.963	1.65858e-15	7d	CD14_NK
CFL1	-0.40289	0.823	0.968	1.73064e-15	7d	CD14_NK
ITGB2	-0.528456	0.809	0.938	1.96972e-15	7d	CD14_NK
UBL5	-0.568499	0.587	0.817	4.09321e-15	7d	CD14_NK
RPL26	-0.405533	0.861	0.985	5.15594e-15	7d	CD14_NK
HOPX	-0.571126	0.65	0.845	2.81345e-14	7d	CD14_NK
ARPC3	-0.482571	0.728	0.93	2.93264e-14	7d	CD14_NK
RPS5	-0.440285	0.773	0.945	3.40528e-14	7d	CD14_NK
RPS4X	-0.394925	0.861	0.984	4.34519e-14	7d	CD14_NK
SYNE1	1.55789	0.716	0.608	1.02841e-13	7d	CD14_NK
MALAT1	0.407695	1	1	1.98902e-13	7d	CD14_NK
MT-ND1	-0.252586	0.975	0.997	2.60402e-13	7d	CD14_NK
TMSB10	-0.309681	0.957	0.998	4.97057e-13	7d	CD14_NK
JUNB	-0.502776	0.723	0.93	7.4893e-13	7d	CD14_NK
MX2	2.00449	0.201	0.067	1.13831e-12	7d	CD14_NK
CLIC1	-0.438109	0.753	0.917	1.2079e-12	7d	CD14_NK
ZFP36	-0.512397	0.677	0.899	2.46674e-12	7d	CD14_NK
PLSCR1	1.49575	0.284	0.126	2.61298e-12	7d	CD14_NK
USP15	1.15862	0.559	0.42	3.36028e-12	7d	CD14_NK
TYMP	1.30694	0.393	0.226	3.66021e-12	7d	CD14_NK
SYNE2	1.42385	0.758	0.679	4.34277e-12	7d	CD14_NK
GSTP1	-0.543952	0.602	0.805	5.17439e-12	7d	CD14_NK
ISG15	1.21342	0.633	0.544	5.74614e-12	7d	CD14_NK
RPSA	-0.393055	0.829	0.976	6.0649e-12	7d	CD14_NK
RPL27	-0.394782	0.809	0.959	7.60913e-12	7d	CD14_NK
RPS14	-0.356401	0.882	0.991	8.67861e-12	7d	CD14_NK
RPL5	-0.387002	0.799	0.941	1.19404e-11	7d	CD14_NK
UBA52	-0.356904	0.823	0.973	1.61208e-11	7d	CD14_NK
RPL4	-0.528848	0.673	0.844	1.8265e-11	7d	CD14_NK
IRF7	1.22092	0.408	0.244	2.41855e-11	7d	CD14_NK
CALM1	-0.324026	0.889	0.986	3.06259e-11	7d	CD14_NK
UTRN	1.45813	0.713	0.635	3.64085e-11	7d	CD14_NK
TOMM7	-0.448817	0.647	0.869	3.9438e-11	7d	CD14_NK
SRP14	-0.427563	0.72	0.906	4.13364e-11	7d	CD14_NK
ADAR	1.14236	0.516	0.377	4.47263e-11	7d	CD14_NK
USP18	2.18482	0.138	0.033	6.22301e-11	7d	CD14_NK
IFIT3	1.93747	0.174	0.057	1.15384e-10	7d	CD14_NK
SAMD9L	1.18037	0.446	0.291	1.35488e-10	7d	CD14_NK
HCST	-0.363102	0.801	0.968	1.49693e-10	7d	CD14_NK
DIP2A	1.43147	0.479	0.346	2.012e-10	7d	CD14_NK
RPL34	-0.342774	0.887	0.991	2.18415e-10	7d	CD14_NK
CLIC3	-0.505197	0.74	0.887	2.21251e-10	7d	CD14_NK
RPL41	-0.316342	0.944	0.997	2.24218e-10	7d	CD14_NK
UBB	-0.352839	0.806	0.957	3.26361e-10	7d	CD14_NK
XIST	1.28794	0.728	0.658	3.62386e-10	7d	CD14_NK
HERC6	2.26063	0.126	0.03	3.81709e-10	7d	CD14_NK
EEF1B2	-0.458472	0.692	0.864	5.45399e-10	7d	CD14_NK
CST7	-0.38136	0.794	0.968	6.77645e-10	7d	CD14_NK
CD63	-0.413386	0.67	0.846	8.19914e-10	7d	CD14_NK
RPL6	-0.322908	0.864	0.976	8.74837e-10	7d	CD14_NK
CHCHD2	-0.425184	0.68	0.864	1.00443e-09	7d	CD14_NK
RPL39	-0.323689	0.882	0.984	1.31563e-09	7d	CD14_NK
GZMB	-0.412812	0.829	0.956	2.30724e-09	7d	CD14_NK
TYROBP	-0.370834	0.794	0.946	2.84182e-09	7d	CD14_NK
TSC22D3	-0.432952	0.647	0.864	3.68451e-09	7d	CD14_NK
RPS27	-0.307188	0.945	0.999	4.73728e-09	7d	CD14_NK
RPLP1	-0.292081	0.917	0.996	7.45566e-09	7d	CD14_NK
RPL7	-0.343728	0.788	0.94	1.20748e-08	7d	CD14_NK
B2M	-0.285457	0.997	1	1.68466e-08	7d	CD14_NK
RPS18	-0.285887	0.922	0.996	1.84794e-08	7d	CD14_NK
PFN1	-0.306231	0.872	0.974	1.96559e-08	7d	CD14_NK
RPL30	-0.293812	0.884	0.987	3.44208e-08	7d	CD14_NK
RPL12	-0.278107	0.861	0.973	3.73699e-08	7d	CD14_NK
TMA7	-0.362566	0.748	0.909	4.84706e-08	7d	CD14_NK
SSR4	-0.483612	0.544	0.736	4.95916e-08	7d	CD14_NK
S100A4	-0.429018	0.647	0.849	5.30948e-08	7d	CD14_NK
RPS6	-0.290865	0.884	0.99	7.2195e-08	7d	CD14_NK
RHOC	-0.594257	0.43	0.626	8.34643e-08	7d	CD14_NK
RPS13	-0.328571	0.819	0.967	1.09533e-07	7d	CD14_NK
RPL37	-0.27286	0.905	0.99	1.19058e-07	7d	CD14_NK
RPL8	-0.308004	0.824	0.964	1.2314e-07	7d	CD14_NK
SP110	1.0094	0.476	0.358	1.3655e-07	7d	CD14_NK
UBC	-0.313074	0.849	0.961	1.7649e-07	7d	CD14_NK
RPL11	-0.272521	0.907	0.993	1.99954e-07	7d	CD14_NK
COMMD6	-0.495391	0.557	0.747	2.06354e-07	7d	CD14_NK
RPS7	-0.292431	0.861	0.983	2.27452e-07	7d	CD14_NK
GAPDH	-0.314038	0.763	0.933	2.70614e-07	7d	CD14_NK
EIF3F	-0.498517	0.453	0.643	2.78594e-07	7d	CD14_NK
RPL23A	-0.296041	0.876	0.985	2.79352e-07	7d	CD14_NK
NACA	-0.276676	0.814	0.962	2.79423e-07	7d	CD14_NK
CD160	-0.507679	0.381	0.574	2.84674e-07	7d	CD14_NK
RPL29	-0.307173	0.852	0.977	2.98887e-07	7d	CD14_NK
JTB	-0.515289	0.454	0.648	3.11654e-07	7d	CD14_NK
NDUFA4	-0.441844	0.556	0.759	3.65201e-07	7d	CD14_NK
ATP5MG	-0.373527	0.652	0.852	4.102e-07	7d	CD14_NK
TRBC1	-0.476569	0.564	0.724	4.72987e-07	7d	CD14_NK
TGFB1	-0.397725	0.68	0.856	4.99755e-07	7d	CD14_NK
CCL4	-0.306615	0.713	0.887	5.25648e-07	7d	CD14_NK
RPS28	-0.283298	0.889	0.989	7.1634e-07	7d	CD14_NK
LAIR2	-0.650948	0.363	0.536	7.49796e-07	7d	CD14_NK
JUND	-0.33723	0.826	0.98	7.52954e-07	7d	CD14_NK
SMG1	1.24027	0.466	0.355	8.0294e-07	7d	CD14_NK
DAD1	-0.556904	0.413	0.599	8.39111e-07	7d	CD14_NK
DUSP1	-0.358658	0.668	0.879	8.50853e-07	7d	CD14_NK
RPL22	-0.332119	0.774	0.938	8.51145e-07	7d	CD14_NK
PARP9	1.43421	0.27	0.15	8.67124e-07	7d	CD14_NK
FCGR3A	-0.394878	0.73	0.897	9.04254e-07	7d	CD14_NK
TRIM22	1.11674	0.416	0.289	9.50601e-07	7d	CD14_NK
AGTRAP	-0.799892	0.247	0.412	9.76621e-07	7d	CD14_NK
RPS9	-0.276263	0.879	0.974	1.28486e-06	7d	CD14_NK
RPL35A	-0.281523	0.854	0.98	1.3586e-06	7d	CD14_NK
RAC2	-0.358289	0.768	0.906	1.4165e-06	7d	CD14_NK
UQCR11	-0.450805	0.537	0.707	1.54172e-06	7d	CD14_NK
EIF3K	-0.438788	0.572	0.756	1.75261e-06	7d	CD14_NK
MAFF	-0.936155	0.217	0.368	1.88642e-06	7d	CD14_NK
CYBA	-0.275561	0.882	0.974	2.25944e-06	7d	CD14_NK
TUT4	1.23905	0.431	0.312	2.41208e-06	7d	CD14_NK
IL32	-0.649166	0.498	0.622	2.76379e-06	7d	CD14_NK
RORA	0.852855	0.624	0.541	2.77132e-06	7d	CD14_NK
OSTF1	-0.483135	0.549	0.722	3.40159e-06	7d	CD14_NK
CTSW	-0.327133	0.826	0.952	3.64952e-06	7d	CD14_NK
BRK1	-0.542959	0.42	0.586	3.91737e-06	7d	CD14_NK
RPL19	-0.256058	0.897	0.986	4.08273e-06	7d	CD14_NK
RPS12	-0.26476	0.917	0.996	4.52046e-06	7d	CD14_NK
TSPO	-0.879803	0.206	0.355	4.79289e-06	7d	CD14_NK
APRT	-0.444705	0.458	0.653	5.42039e-06	7d	CD14_NK
ANAPC16	-0.552527	0.421	0.596	5.91853e-06	7d	CD14_NK
HBB	1.20761	0.239	0.127	6.20938e-06	7d	CD14_NK
FTH1	-0.272864	0.826	0.973	6.47442e-06	7d	CD14_NK
SAMD9	0.920307	0.474	0.356	6.57671e-06	7d	CD14_NK
GYPC	-0.455522	0.466	0.64	6.63087e-06	7d	CD14_NK
ATP5PF	-0.496084	0.421	0.608	7.07815e-06	7d	CD14_NK
EPSTI1	1.05881	0.365	0.25	7.67795e-06	7d	CD14_NK
RPL24	-0.283023	0.799	0.956	8.40665e-06	7d	CD14_NK
CD7	-0.319574	0.778	0.936	9.67206e-06	7d	CD14_NK
COX6C	-0.393379	0.609	0.786	1.07977e-05	7d	CD14_NK
DBI	-0.399374	0.635	0.796	1.27745e-05	7d	CD14_NK
MYO1F	0.757019	0.776	0.742	1.38099e-05	7d	CD14_NK
MYCBP2	0.983886	0.519	0.414	1.44781e-05	7d	CD14_NK
SLC25A6	-0.447105	0.486	0.66	1.47631e-05	7d	CD14_NK
RPL10A	-0.290706	0.799	0.952	1.65973e-05	7d	CD14_NK
CYCS	-0.506745	0.481	0.648	2.11801e-05	7d	CD14_NK
NKTR	1.21982	0.562	0.479	2.16688e-05	7d	CD14_NK
IFI16	0.676834	0.667	0.589	2.52434e-05	7d	CD14_NK
ANKRD36C	1.87271	0.239	0.137	2.55543e-05	7d	CD14_NK
TRDC	-0.471497	0.438	0.595	2.7936e-05	7d	CD14_NK
PRDX5	-0.434732	0.489	0.659	2.9845e-05	7d	CD14_NK
DYNLL1	-0.46995	0.501	0.673	4.10443e-05	7d	CD14_NK
ID2	-0.403936	0.622	0.798	4.64284e-05	7d	CD14_NK
ARPC5	-0.436883	0.557	0.71	5.55185e-05	7d	CD14_NK
COX8A	-0.400089	0.551	0.719	5.99899e-05	7d	CD14_NK
FOS	-0.310979	0.683	0.884	7.53911e-05	7d	CD14_NK
C9orf16	-0.479673	0.466	0.625	9.07009e-05	7d	CD14_NK
VPS13C	1.16478	0.521	0.427	9.3478e-05	7d	CD14_NK
ORAI1	-0.661432	0.277	0.413	9.9427e-05	7d	CD14_NK
CD37	-0.380958	0.567	0.721	0.000100619	7d	CD14_NK
ATRX	0.962743	0.605	0.51	0.00010676	7d	CD14_NK
SMCHD1	1.20447	0.527	0.446	0.000117722	7d	CD14_NK
DDX60L	1.55657	0.209	0.11	0.000119146	7d	CD14_NK
DDX17	0.956172	0.718	0.67	0.000126609	7d	CD14_NK
SLFN5	0.717492	0.599	0.527	0.000132449	7d	CD14_NK
BTG2	-0.454604	0.625	0.786	0.000134346	7d	CD14_NK
TAF1D	0.85487	0.522	0.412	0.000141287	7d	CD14_NK
NFKBIA	-0.362046	0.658	0.831	0.000141754	7d	CD14_NK
CDC42	-0.297502	0.725	0.893	0.000146582	7d	CD14_NK
ARPC1B	-0.383027	0.559	0.731	0.000166628	7d	CD14_NK
COX14	-0.679955	0.237	0.38	0.00017019	7d	CD14_NK
OST4	-0.355543	0.6	0.765	0.000176967	7d	CD14_NK
NCR3	-0.555974	0.333	0.474	0.000184226	7d	CD14_NK
RACK1	-0.266293	0.826	0.935	0.000217073	7d	CD14_NK
GZMH	-0.359133	0.683	0.812	0.000217765	7d	CD14_NK
ARHGEF3	1.01122	0.405	0.295	0.000229808	7d	CD14_NK
MYL12B	-0.273881	0.715	0.897	0.000246567	7d	CD14_NK
NDUFA1	-0.390095	0.504	0.675	0.000251205	7d	CD14_NK
PRPF4B	0.838588	0.564	0.481	0.000253806	7d	CD14_NK
MAP2K2	-0.327747	0.484	0.654	0.000289328	7d	CD14_NK
MZT2B	-0.431572	0.464	0.631	0.000290946	7d	CD14_NK
ATM	0.834824	0.736	0.676	0.000291556	7d	CD14_NK
RPS19BP1	-0.549473	0.325	0.482	0.000296965	7d	CD14_NK
PGGHG	1.69831	0.201	0.108	0.000304854	7d	CD14_NK
SLC25A5	-0.452499	0.471	0.598	0.000305154	7d	CD14_NK
PARK7	-0.400093	0.532	0.694	0.000340572	7d	CD14_NK
OAZ1	-0.283393	0.766	0.91	0.000341915	7d	CD14_NK
2022-09-07	-0.295379	0.753	0.887	0.000398232	7d	CD14_NK
PTPRC	0.424072	0.965	0.965	0.000410369	7d	CD14_NK
PDIA3	-0.339741	0.595	0.751	0.000422763	7d	CD14_NK
COX4I1	-0.310425	0.688	0.844	0.00045584	7d	CD14_NK
SEC61B	-0.371772	0.468	0.659	0.000476835	7d	CD14_NK
VAMP5	-0.59793	0.267	0.399	0.0005679	7d	CD14_NK
2022-03-02	-1.05743	0.078	0.179	0.000597429	7d	CD14_NK
LY6E	0.580975	0.726	0.738	0.000643336	7d	CD14_NK
PPP1R18	-0.355699	0.454	0.622	0.000698322	7d	CD14_NK
SETD2	1.11977	0.371	0.263	0.000703885	7d	CD14_NK
FOSB	-0.517292	0.473	0.615	0.000713072	7d	CD14_NK
CMC1	-0.454426	0.444	0.598	0.00072222	7d	CD14_NK
ISG20	0.650688	0.549	0.467	0.000740495	7d	CD14_NK
RPL27A	-0.253698	0.851	0.976	0.000858529	7d	CD14_NK
KMT2C	1.1788	0.386	0.284	0.00093433	7d	CD14_NK
ATP5F1E	-0.252349	0.813	0.935	0.000980814	7d	CD14_NK
ITGAL	0.743213	0.673	0.618	0.00103156	7d	CD14_NK
ATP5MC2	-0.302307	0.607	0.778	0.00110778	7d	CD14_NK
IER5	-0.434036	0.444	0.601	0.00113536	7d	CD14_NK
CXCR4	-0.475962	0.444	0.593	0.00113966	7d	CD14_NK
MACF1	1.26874	0.637	0.591	0.00117367	7d	CD14_NK
POLR2L	-0.348198	0.519	0.701	0.00121579	7d	CD14_NK
NFATC2IP	1.33966	0.323	0.227	0.0012381	7d	CD14_NK
GOLGA8B	1.91539	0.197	0.11	0.00133119	7d	CD14_NK
SSR2	-0.381459	0.537	0.681	0.00172543	7d	CD14_NK
CUTA	-0.428212	0.434	0.594	0.00174276	7d	CD14_NK
MBNL1	0.652242	0.687	0.651	0.00184219	7d	CD14_NK
RARRES3	-0.350537	0.688	0.844	0.00187681	7d	CD14_NK
MATK	-0.305848	0.663	0.8	0.00193526	7d	CD14_NK
ARAP2	1.16449	0.428	0.344	0.00198332	7d	CD14_NK
BTF3	-0.279334	0.655	0.837	0.00209425	7d	CD14_NK
TUBA1B	-0.292832	0.493	0.657	0.00234848	7d	CD14_NK
TMEM59	-0.466015	0.449	0.587	0.00249475	7d	CD14_NK
APMAP	-0.394852	0.498	0.652	0.00250918	7d	CD14_NK
CSTB	-0.422943	0.353	0.502	0.00268529	7d	CD14_NK
CCNI	-0.322064	0.566	0.732	0.002807	7d	CD14_NK
ATP6V0E1	-0.369066	0.506	0.667	0.00284107	7d	CD14_NK
CD99	-0.312605	0.65	0.822	0.00286974	7d	CD14_NK
MYADM	-0.542532	0.362	0.496	0.00289817	7d	CD14_NK
COX7A2	-0.364472	0.511	0.669	0.00380125	7d	CD14_NK
NAA38	-0.455233	0.274	0.414	0.00409275	7d	CD14_NK
PLA2G16	-0.587641	0.222	0.348	0.00416928	7d	CD14_NK
FGFBP2	-0.297666	0.687	0.863	0.00446233	7d	CD14_NK
EIF3I	-0.479886	0.333	0.465	0.00468556	7d	CD14_NK
ACIN1	1.18731	0.307	0.215	0.0052044	7d	CD14_NK
COX5A	-0.45022	0.328	0.468	0.00545262	7d	CD14_NK
PRELID1	-0.380974	0.512	0.684	0.0054607	7d	CD14_NK
TRBC2	-0.407761	0.439	0.586	0.00569164	7d	CD14_NK
UBE2D2	-0.349074	0.461	0.617	0.00595197	7d	CD14_NK
HIGD2A	-0.405245	0.325	0.475	0.00619351	7d	CD14_NK
HLA-DPA1	-0.899525	0.091	0.188	0.00699379	7d	CD14_NK
PTGDR	-0.568219	0.315	0.441	0.00723783	7d	CD14_NK
GPSM3	-0.361629	0.516	0.677	0.00762985	7d	CD14_NK
IFI27L2	-0.662448	0.235	0.352	0.0079642	7d	CD14_NK
ARHGDIB	-0.261496	0.771	0.92	0.00831055	7d	CD14_NK
COPE	-0.347546	0.501	0.656	0.00873562	7d	CD14_NK
NFAT5	1.18504	0.279	0.186	0.00907967	7d	CD14_NK
TCF25	0.60854	0.756	0.736	0.00975458	7d	CD14_NK
SUMO1	-0.450493	0.39	0.533	0.0104186	7d	CD14_NK
NDUFAF3	-0.63932	0.174	0.289	0.0109604	7d	CD14_NK
NDUFB8	-0.378257	0.434	0.564	0.0112655	7d	CD14_NK
COX7C	-0.298912	0.663	0.819	0.0112696	7d	CD14_NK
YPEL5	-0.319913	0.519	0.662	0.0114122	7d	CD14_NK
HSH2D	0.909753	0.363	0.271	0.0122876	7d	CD14_NK
KIAA1109	1.48832	0.235	0.151	0.0123909	7d	CD14_NK
NR4A2	-0.338035	0.549	0.71	0.0124167	7d	CD14_NK
SFI1	1.37548	0.231	0.145	0.0126234	7d	CD14_NK
TRIM56	1.31132	0.282	0.197	0.0127914	7d	CD14_NK
PGK1	-0.444479	0.388	0.525	0.0132188	7d	CD14_NK
P4HB	-0.38788	0.371	0.513	0.0149871	7d	CD14_NK
OAS2	1.09597	0.211	0.124	0.015979	7d	CD14_NK
USP34	1.07581	0.428	0.348	0.0162201	7d	CD14_NK
SLC25A3	-0.317497	0.496	0.642	0.0166453	7d	CD14_NK
ITM2B	-0.310042	0.701	0.851	0.0166557	7d	CD14_NK
NDUFA12	-0.340768	0.471	0.612	0.0168445	7d	CD14_NK
CCL3	-0.472555	0.352	0.482	0.0170678	7d	CD14_NK
KMT2A	1.02799	0.423	0.344	0.0170793	7d	CD14_NK
ZFC3H1	1.0992	0.308	0.217	0.0176949	7d	CD14_NK
ARHGAP9	-0.323365	0.569	0.711	0.0204316	7d	CD14_NK
VPS13B	1.67541	0.181	0.103	0.0214117	7d	CD14_NK
FAM89B	-0.611684	0.247	0.367	0.0235664	7d	CD14_NK
OGA	0.966303	0.466	0.385	0.0237145	7d	CD14_NK
GMFG	-0.251383	0.653	0.805	0.0253982	7d	CD14_NK
COPS9	-0.345953	0.439	0.584	0.0276211	7d	CD14_NK
PAXBP1	1.55817	0.207	0.129	0.0279881	7d	CD14_NK
OASL	1.5725	0.106	0.045	0.028072	7d	CD14_NK
SRRM2	0.657259	0.692	0.676	0.0285842	7d	CD14_NK
SH3BGRL	-0.388858	0.388	0.52	0.0306448	7d	CD14_NK
CELF2	0.527416	0.708	0.674	0.0306966	7d	CD14_NK
CHST2	-0.371911	0.352	0.495	0.0327147	7d	CD14_NK
PRRC2C	0.57184	0.758	0.751	0.033258	7d	CD14_NK
NPIPB5	1.7343	0.158	0.086	0.0341229	7d	CD14_NK
NEAT1	0.617268	0.919	0.912	0.0343426	7d	CD14_NK
ENO1	-0.320512	0.526	0.67	0.0352661	7d	CD14_NK
MAF1	-0.473131	0.325	0.45	0.0354372	7d	CD14_NK
NDUFA3	-0.423081	0.386	0.518	0.0362931	7d	CD14_NK
SBDS	-0.484505	0.264	0.386	0.0366232	7d	CD14_NK
IGFBP7	-0.463394	0.398	0.535	0.0372871	7d	CD14_NK
LDHA	-0.352608	0.517	0.672	0.0385247	7d	CD14_NK
DUSP2	-0.274619	0.527	0.66	0.0390101	7d	CD14_NK
CAPZB	-0.344151	0.547	0.688	0.03982	7d	CD14_NK
TRMT112	-0.383592	0.385	0.527	0.0401826	7d	CD14_NK
TLE1	-0.602709	0.136	0.238	0.040782	7d	CD14_NK
ATP5MD	-0.355229	0.456	0.597	0.040943	7d	CD14_NK
ABRACL	-0.431113	0.35	0.472	0.0426792	7d	CD14_NK
NAA10	-0.41918	0.194	0.307	0.0465334	7d	CD14_NK
TPI1	-0.317001	0.488	0.643	0.0473029	7d	CD14_NK
MAZ	-0.496353	0.323	0.443	0.0483653	7d	CD14_NK
MT-ND4	-0.339478	0.995	0.999	6.48578e-40	2m	CD14_NK
MT-ATP6	-0.272725	0.997	0.997	4.84769e-37	2m	CD14_NK
MT-CO3	-0.262653	0.999	1	1.83159e-34	2m	CD14_NK
MT-ND3	-0.260097	0.996	0.998	3.19423e-26	2m	CD14_NK
MT-CYB	-0.273938	0.995	0.998	1.03233e-23	2m	CD14_NK
CD52	0.90371	0.56	0.451	3.2775e-09	2m	CD14_NK
HBA1	-0.850606	0.062	0.151	3.25828e-08	2m	CD14_NK
CCL5	0.431126	0.789	0.777	5.83896e-05	2m	CD14_NK
HLA-DPB1	1.00349	0.251	0.161	6.98172e-05	2m	CD14_NK
GZMB	-0.277158	0.953	0.956	7.59021e-05	2m	CD14_NK
LY6E	0.254937	0.826	0.738	9.93323e-05	2m	CD14_NK
MTRNR2L12	-0.318113	0.859	0.893	0.00376173	2m	CD14_NK
GCHFR	-0.551062	0.208	0.297	0.00651609	2m	CD14_NK
IFI44L	3.48099	0.616	0.093	5.94737e-16	7d	CD56_NK
MX1	3.19906	0.464	0.106	8.37243e-08	7d	CD56_NK
XAF1	1.69335	0.723	0.331	8.76408e-08	7d	CD56_NK
LY6E	1.15362	0.92	0.868	1.16697e-07	7d	CD56_NK
MT-ATP6	-0.46822	1	1	3.71903e-07	7d	CD56_NK
TPT1	-0.375678	0.991	1	7.86851e-06	7d	CD56_NK
ISG15	1.89392	0.83	0.623	1.86909e-05	7d	CD56_NK
MT-CYB	-0.477112	1	1	0.000192165	7d	CD56_NK
EIF2AK2	1.67294	0.58	0.278	0.000652353	7d	CD56_NK
MX2	2.64341	0.321	0.066	0.000858935	7d	CD56_NK
IFI6	1.787	0.554	0.272	0.000940162	7d	CD56_NK
RPS3	-0.307046	0.991	1	0.00203764	7d	CD56_NK
MT-CO1	-0.340125	1	1	0.00247231	7d	CD56_NK
IFI44	2.13341	0.321	0.066	0.00276314	7d	CD56_NK
ISG20	1.02715	0.821	0.662	0.00324296	7d	CD56_NK
MT-ND4	-0.374937	1	1	0.00425118	7d	CD56_NK
OAS1	2.75317	0.321	0.086	0.00478177	7d	CD56_NK
MT-ND1	-0.332025	1	1	0.0106553	7d	CD56_NK
RPS27A	-0.28756	0.991	1	0.0272532	7d	CD56_NK
BPTF	1.09232	0.795	0.53	0.0371378	7d	CD56_NK
MT-ND1	-0.267898	1	1	0.0125555	2m	CD56_NK
