# Supplementary material for: Young infants display heterogeneous serological responses and extensive but reversible transcriptional changes following initial immunizations
Source: Nat Commun. 2023 Dec 2;14:7976. doi: 10.1038/s41467-023-43758-2 (PMC10693608; doi:10.1038/s41467-023-43758-2)
Supplement: Supplementary file 8 — Source data [file 41467_2023_43758_MOESM8_ESM.xlsx]

## Sheet: Fig 1
	Figure 1b
	Innate Immune Response					Adaptive Immune Response					Protein Synthesis and Apoptosis
	Module Type	Module ID	D7	D30		Module Type	Module ID	D7	D30		Module Type	Module ID	D7	D30
	Interferon	M1.2	100	No change		T Cells	M4.1	18	No change		Protein Synthesis and Apoptosis	M4.3	11	19
	Interferon	M3.4	90	No change		T Cells	M4.15	11	No change		Protein Synthesis and Apoptosis	M4.5	No change	25
	Interferon	M5.12	76	No change		Cytotoxic / NK	M3.6	No change	No change		Apoptosis/Survival	M6.6	35	No change
	Monocytes	M4.14	56	No change		B Cells	M4.10	33	76		Cell Death	M6.13	30	No change
	Neutrophils	M5.15	No change	13		Plasma Cells	M4.11	20	55
	Inflammation	M3.2	15	No change
	Inflammation	M4.2	18	No change
	Inflammation	M4.6	33	14
	Inflammation	M5.1	17	11
	Inflammation	M5.7	No change	12

## Sheet: Fig 2
	Figure 2b					Figure 2e			Figure 2f
		Day				Cell Type	Count			Time Point
	Infant	1st Blod Draw	2nd Blod Draw	3rd Blod Draw		Megakaryocyte (MgK)	54		Cell Type	A	B	C
	I1	2.17	2.4	3.33		Plasma Cells (PC)	55		All	0.328128	0.280493	0.391379
	I2	1.87	2.17	2.9		Conventional Dendritic Cells (cDC)	92		BCCR7-	0.301961	0.207843	0.490196
	I3	1.93	2.37	2.83		Plasmacytoid Dendritic Cells (pDC)	117		Bnaive	0.33748	0.207815	0.454705
	I4	1.93	2.17	3.03		Erythroid Cells (Eryt)	157		CD14_Mono	0.327738	0.269385	0.402878
	I5	1.83	2.07	2.97		Natural Killer Cells (NKC)	3526		CD16_Mono	0.355233	0.237586	0.407181
	I6	2.13	2.4	3.23		Monocytes (Mono)	3811		CD16_NK	0.330406	0.196098	0.473496
						B Cells (BC)	6780		CD4_TAREG+	0.329423	0.308586	0.361992
						CD8 T cells (CD8 TC)	8146		CD4_TISGhi	0.163612	0.646979	0.189409
						Cd4 T Cells (CD4 TC)	47064		CD4_TMAIT	0.308609	0.275055	0.416336
									CD4_Tnaive	0.331387	0.279598	0.389014
									CD4_TREG	0.377904	0.225699	0.396396
									CD56_NK	0.334811	0.248337	0.416851
									CD8_TGdT	0.352025	0.216511	0.431464
									CD8_TISGhi	0.264804	0.130726	0.604469
									CD8_Tnaive	0.371615	0.214859	0.413527
									cDC	0.26087	0.25	0.48913
									Eryt	0.305733	0.522293	0.171975
									Mgk	0.314815	0.444444	0.240741
									PC	0.236364	0.545454	0.218182
									pDC	0.393162	0.179487	0.42735

## Sheet: Fig 3
	Figure 3b					Figure 3d							Figure 3e								Figure 3g					Figure 3h
	Gene	Cell Type	avg.exp	pct.exp		Time Point	CD4_TAREG+	CD4_TISGhi	CD4_TMAIT	CD4_Tnaive	CD4_TREG		Infant	Time Point	CD4_TAREG+	CD4_TISGhi	CD4_TMAIT	CD4_Tnaive	CD4_TREG		Cell Type	Time Point	Mean	SD		Time Point	Reg Type	CD4_TAREG+	CD4_TISGhi	CD4_TMAIT	CD4_Tnaive	CD4_TREG
	CCR7	CD4_TAREG+	313.281	83.9141		A	0.373404	0.0318889	0.0462455	0.495733	0.0527291		I1	B	-0.15405	7.2932	0.0962918	-0.171729	-0.575158		CD4_Tnaive	A	-0.139785	0.183584		B	down	41	66	38	49	27
	CCR7	CD4_TISGhi	377.048	84.1141		B	0.361776	0.130423	0.0426303	0.432599	0.0325715		I1	C	-0.0684898	0.757089	0.140488	0.0219448	-0.1349		CD4_Tnaive	B	0.0687293	0.276542		B	up	874	222	82	381	46
	CCR7	CD4_TMAIT	220.03	63.8852		C	0.357773	0.0321892	0.0543986	0.507413	0.0482261		I2	B	0.0136976	1.44915	-0.187521	-0.00851572	-0.607389		CD4_Tnaive	C	-0.152906	0.166411		C	down	16	0	8	19	6
	CCR7	CD4_TREG	315.724	71.6453		All	0.364036	0.0625956	0.048126	0.480431	0.0448113		I2	C	0.0332381	-0.23067	0.155195	-0.00210898	-0.169351		CD4_TAREG+	A	-0.0950547	0.202014		C	up	3	2	1	1	0
	CCR7	CD4_Tnaive	311.306	75.2598									I3	B	0.225134	0.805253	0.143874	-0.201022	0.0608513		CD4_TAREG+	B	0.147359	0.318281
	LEF1	CD4_TAREG+	213.154	74.9139									I3	C	0.100722	-0.10777	0.73117	-0.109432	0.0248001		CD4_TAREG+	C	-0.0970788	0.185033
	LEF1	CD4_TISGhi	241.216	72.7088									I4	B	-0.199131	2.53366	-0.0673806	0.0819638	-0.160926		CD4_TISGhi	A	0.507445	0.331073
	LEF1	CD4_TMAIT	158.554	62.0751									I4	C	-0.192153	-0.180573	-0.0745241	0.249668	-0.100093		CD4_TISGhi	B	1.1688	0.59939
	LEF1	CD4_TREG	294.852	72.7359									I5	B	0.0508814	0.379282	0.335238	-0.0769731	-0.0609145		CD4_TISGhi	C	0.575279	0.39891
	LEF1	CD4_Tnaive	254.089	67.9802									I5	C	-0.0942745	-0.191008	0.166627	0.097972	-0.19091		CD4_TMAIT	A	0.128468	0.320516
	SELL	CD4_TAREG+	414.75	91.5893									I6	B	0.0872538	0.49332	0.0113335	-0.126314	0.0103816		CD4_TMAIT	B	0.40746	0.437249
	SELL	CD4_TISGhi	546.593	92.4304									I6	C	-0.0480382	0.0203314	0.317103	-0.0201066	0.43235		CD4_TMAIT	C	0.062859	0.273989
	SELL	CD4_TMAIT	328.539	77.2627																	CD4_TREG	A	-0.032627	0.229543
	SELL	CD4_TREG	459.872	85.064																	CD4_TREG	B	0.245197	0.399614
	SELL	CD4_Tnaive	441.632	85.2771																	CD4_TREG	C	-0.0304607	0.207407
	S100A4	CD4_TAREG+	156.255	48.7072
	S100A4	CD4_TISGhi	121.552	38.6965
	S100A4	CD4_TMAIT	1060.03	81.5894
	S100A4	CD4_TREG	599.829	72.8781
	S100A4	CD4_Tnaive	94.4954	30.9717
	IL7R	CD4_TAREG+	1113.56	97.5603
	IL7R	CD4_TISGhi	1079.25	95.9946
	IL7R	CD4_TMAIT	881.913	90.5077
	IL7R	CD4_TREG	375.323	76.055
	IL7R	CD4_Tnaive	1093.87	94.2594
	CD27	CD4_TAREG+	227.953	78.7078
	CD27	CD4_TISGhi	220.932	72.5051
	CD27	CD4_TMAIT	276.771	78.9845
	CD27	CD4_TREG	328.287	78.0939
	CD27	CD4_Tnaive	230.84	68.4446
	FOS	CD4_TAREG+	1040.69	92.4298
	FOS	CD4_TISGhi	732.649	78.7169
	FOS	CD4_TMAIT	1247.9	89.1391
	FOS	CD4_TREG	1105.94	84.9218
	FOS	CD4_Tnaive	461.782	68.8205
	TCF7	CD4_TAREG+	422.979	92.6574
	TCF7	CD4_TISGhi	451.715	89.7149
	TCF7	CD4_TMAIT	383.877	87.8587
	TCF7	CD4_TREG	311.718	75.3438
	TCF7	CD4_Tnaive	469.647	88.1518
	KLRB1	CD4_TAREG+	5.23885	0
	KLRB1	CD4_TISGhi	7.78991	0
	KLRB1	CD4_TMAIT	369.176	41.3245
	KLRB1	CD4_TREG	17.328	0
	KLRB1	CD4_Tnaive	5.46316	0
	ZBTB16	CD4_TAREG+	0.894247	0
	ZBTB16	CD4_TISGhi	0.645675	0
	ZBTB16	CD4_TMAIT	29.294	10.9051
	ZBTB16	CD4_TREG	0.383075	0
	ZBTB16	CD4_Tnaive	0.535717	0
	CCR6	CD4_TAREG+	0.354839	0
	CCR6	CD4_TISGhi	0.400758	0
	CCR6	CD4_TMAIT	23.8162	9.75717
	CCR6	CD4_TREG	4.35878	0
	CCR6	CD4_Tnaive	0.471525	0
	GZMA	CD4_TAREG+	123.631	41.3238
	GZMA	CD4_TISGhi	96.3694	29.9389
	GZMA	CD4_TMAIT	118.154	24.4592
	GZMA	CD4_TREG	21.9218	7.34945
	GZMA	CD4_Tnaive	85.0923	24.9525
	GZMB	CD4_TAREG+	1.72019	0
	GZMB	CD4_TISGhi	2.09366	0
	GZMB	CD4_TMAIT	2.15168	0
	GZMB	CD4_TREG	2.56927	0
	GZMB	CD4_Tnaive	2.7295	0
	GZMH	CD4_TAREG+	1.21046	0
	GZMH	CD4_TISGhi	1.53542	0
	GZMH	CD4_TMAIT	3.03753	0
	GZMH	CD4_TREG	1.95791	0
	GZMH	CD4_Tnaive	1.86614	0
	GZMK	CD4_TAREG+	3.73097	0
	GZMK	CD4_TISGhi	4.88144	0
	GZMK	CD4_TMAIT	123.18	12.1854
	GZMK	CD4_TREG	8.22682	0
	GZMK	CD4_Tnaive	5.67009	0
	GZMM	CD4_TAREG+	208.152	74.5929
	GZMM	CD4_TISGhi	214.416	69.9932
	GZMM	CD4_TMAIT	123.503	53.4216
	GZMM	CD4_TREG	158.468	53.9592
	GZMM	CD4_Tnaive	238.837	68.6392
	KLRG1	CD4_TAREG+	34.2366	18.3506
	KLRG1	CD4_TISGhi	19.6294	10.0815
	KLRG1	CD4_TMAIT	53.0648	25.0773
	KLRG1	CD4_TREG	22.0011	9.2935
	KLRG1	CD4_Tnaive	14.8133	6.70912
	RUNX3	CD4_TAREG+	49.6071	28.6581
	RUNX3	CD4_TISGhi	49.8578	25.4582
	RUNX3	CD4_TMAIT	71.1011	35.7616
	RUNX3	CD4_TREG	51.1881	21.8113
	RUNX3	CD4_Tnaive	38.5856	17.005
	FOXP3	CD4_TAREG+	0.151689	0
	FOXP3	CD4_TISGhi	0.26066	0
	FOXP3	CD4_TMAIT	0.988884	0
	FOXP3	CD4_TREG	82.4643	31.5315
	FOXP3	CD4_Tnaive	0.208821	0
	TIGIT	CD4_TAREG+	0.312385	0
	TIGIT	CD4_TISGhi	0.52921	0
	TIGIT	CD4_TMAIT	16.1648	5.96026
	TIGIT	CD4_TREG	73.1208	23.0441
	TIGIT	CD4_Tnaive	0.372474	0
	IL2RA	CD4_TAREG+	0.259839	0
	IL2RA	CD4_TISGhi	0.321912	0
	IL2RA	CD4_TMAIT	8.55346	0
	IL2RA	CD4_TREG	88.3223	31.6738
	IL2RA	CD4_Tnaive	0.197277	0
	IKZF2	CD4_TAREG+	16.6865	10.6461
	IKZF2	CD4_TISGhi	21.5581	11.0998
	IKZF2	CD4_TMAIT	24.1077	13.1567
	IKZF2	CD4_TREG	109.188	39.1181
	IKZF2	CD4_Tnaive	27.3857	11.6802
	HLA-A	CD4_TAREG+	1468.84	99.8658
	HLA-A	CD4_TISGhi	1638.51	99.6266
	HLA-A	CD4_TMAIT	2136.54	99.8675
	HLA-A	CD4_TREG	2033.41	99.6681
	HLA-A	CD4_Tnaive	1352.95	98.4344
	HLA-B	CD4_TAREG+	1830.65	99.9241
	HLA-B	CD4_TISGhi	2263.25	99.7284
	HLA-B	CD4_TMAIT	2269.53	99.8675
	HLA-B	CD4_TREG	2167.62	99.6681
	HLA-B	CD4_Tnaive	1624.9	99.1022
	HLA-C	CD4_TAREG+	1423.42	99.7899
	HLA-C	CD4_TISGhi	1912.17	99.5248
	HLA-C	CD4_TMAIT	1817.83	99.6909
	HLA-C	CD4_TREG	1695.17	99.6207
	HLA-C	CD4_Tnaive	1319.71	98.2796
	ISG15	CD4_TAREG+	220.706	63.4273
	ISG15	CD4_TISGhi	1959.97	94.7386
	ISG15	CD4_TMAIT	388.529	74.128
	ISG15	CD4_TREG	256.927	52.1574
	ISG15	CD4_Tnaive	164.107	44.7216
	IFI6	CD4_TAREG+	70.3986	31.1504
	IFI6	CD4_TISGhi	844.917	84.1141
	IFI6	CD4_TMAIT	91.3094	31.7881
	IFI6	CD4_TREG	74.6328	25.4623
	IFI6	CD4_Tnaive	67.8087	24.8154
	IFI44L	CD4_TAREG+	75.5401	22.7281
	IFI44L	CD4_TISGhi	601.997	82.4168
	IFI44L	CD4_TMAIT	95.7125	26.3135
	IFI44L	CD4_TREG	55.9062	13.6558
	IFI44L	CD4_Tnaive	77.1609	17.5092
	IFI44	CD4_TAREG+	16.8508	10.185
	IFI44	CD4_TISGhi	140.368	51.1541
	IFI44	CD4_TMAIT	25.4362	14.2605
	IFI44	CD4_TREG	15.8572	7.01754
	IFI44	CD4_Tnaive	16.3303	6.78431
	TBX21	CD4_TAREG+	0.254791	0
	TBX21	CD4_TISGhi	0.361222	0
	TBX21	CD4_TMAIT	2.61292	0
	TBX21	CD4_TREG	0.867317	0
	TBX21	CD4_Tnaive	0.42369	0
	GATA3	CD4_TAREG+	42.8111	24.3857
	GATA3	CD4_TISGhi	51.1851	23.9986
	GATA3	CD4_TMAIT	96.2121	43.4437
	GATA3	CD4_TREG	53.8639	22.1906
	GATA3	CD4_Tnaive	37.0729	16.4477
	STAT6	CD4_TAREG+	32.3766	20.0432
	STAT6	CD4_TISGhi	37.6953	19.2804
	STAT6	CD4_TMAIT	38.8573	23.7528
	STAT6	CD4_TREG	32.8345	16.2162
	STAT6	CD4_Tnaive	32.4794	14.2762
	RORC	CD4_TAREG+	0.0240526	0
	RORC	CD4_TISGhi	0	0
	RORC	CD4_TMAIT	2.51012	0
	RORC	CD4_TREG	0.0848226	0
	RORC	CD4_Tnaive	0	0
	STAT3	CD4_TAREG+	159.427	63.5907
	STAT3	CD4_TISGhi	149.035	56.5852
	STAT3	CD4_TMAIT	167.78	65.5629
	STAT3	CD4_TREG	178.611	56.1404
	STAT3	CD4_Tnaive	123.191	44.757
	CXCR5	CD4_TAREG+	2.10174	0
	CXCR5	CD4_TISGhi	1.91412	0
	CXCR5	CD4_TMAIT	3.16551	0
	CXCR5	CD4_TREG	2.444	0
	CXCR5	CD4_Tnaive	1.82048	0
	PECAM1	CD4_TAREG+	14.7499	9.45544
	PECAM1	CD4_TISGhi	17.4894	9.77597
	PECAM1	CD4_TMAIT	8.57819	5.51876
	PECAM1	CD4_TREG	22.026	10.0522
	PECAM1	CD4_Tnaive	23.5109	10.6585
	CR2	CD4_TAREG+	4.89935	0
	CR2	CD4_TISGhi	4.77488	0
	CR2	CD4_TMAIT	2.48381	0
	CR2	CD4_TREG	0.485707	0
	CR2	CD4_Tnaive	4.70479	0

## Sheet: Fig 4
	Figure 4b					Figure 4d					Figure 4e						Figure 4g						Figure 4h
	Gene	Cell Type	avg.exp	pct.exp		Time Point	CD8_TGdT	CD8_TISGhi	CD8_Tnaive		Infant	Time Point	CD8_TGdT	CD8_TISGhi	CD8_Tnaive		module	Cell Type	Time Point	Mean	SD		Time Point	Reg Type	CD8_TGdT	CD8_TISGhi	CD8_Tnaive
	CCR7	CD8_TGdT	91.5955	31.9315		A	0.0774238	0.0811922	0.841384		I1	B	-0.148316	-0.314737	0.0191887		Interferon	CD8_Tnaive	A	-0.0582398	0.240295		B	down	14	20	27
	CCR7	CD8_TISGhi	19.3556	8.37989		B	0.0829356	0.0698091	0.847255		I1	C	0.239612	0.978723	-0.0421525		Interferon	CD8_Tnaive	B	0.166867	0.44465		B	up	6	5	278
	CCR7	CD8_Tnaive	321.923	86.1704		C	0.0780062	0.152351	0.769642		I2	B	1.00747	0.029786	-0.10116		Interferon	CD8_Tnaive	C	-0.0718599	0.224534		C	down	0	28	5
	LEF1	CD8_TGdT	335.414	74.7664		All	0.0788117	0.10987	0.811318		I2	C	-0.142944	1.52679	-0.286794		Interferon	CD8_TISGhi	A	0.306251	0.316382		C	up	1	17	4
	LEF1	CD8_TISGhi	24.5263	10.1676							I3	B	0.621749	-0.313313	-0.0431948		Interferon	CD8_TISGhi	B	0.391151	0.339101
	LEF1	CD8_Tnaive	197.161	74.3834							I3	C	0.329083	0.892936	-0.0328981		Interferon	CD8_TISGhi	C	0.223108	0.276051
	SELL	CD8_TGdT	231.172	59.5016							I4	B	-0.156923	-0.28489	0.0901857		Interferon	CD8_TGdT	A	-0.0836295	0.256087
	SELL	CD8_TISGhi	134.181	39.7765							I4	C	-0.325379	-0.374493	0.127351		Interferon	CD8_TGdT	B	0.164858	0.389948
	SELL	CD8_Tnaive	385.648	89.5748							I5	B	-0.69986	-0.187856	0.110864		Interferon	CD8_TGdT	C	-0.075036	0.233245
	S100A4	CD8_TGdT	375.155	50.3115							I5	C	-0.244865	-0.817562	0.112244		Cytotoxicity	CD8_Tnaive	A	0.131457	0.176939
	S100A4	CD8_TISGhi	1893.81	96.2011							I6	B	0.0459436	0.565746	-0.0373432		Cytotoxicity	CD8_Tnaive	B	0.130621	0.183117
	S100A4	CD8_Tnaive	133.201	45.8163							I6	C	0.00231758	0.486364	-0.0269472		Cytotoxicity	CD8_Tnaive	C	0.123309	0.176199
	IL7R	CD8_TGdT	567.974	80.5296													Cytotoxicity	CD8_TISGhi	A	0.992564	0.261194
	IL7R	CD8_TISGhi	262.141	40.4469													Cytotoxicity	CD8_TISGhi	B	0.860233	0.324323
	IL7R	CD8_Tnaive	857.466	95.8844													Cytotoxicity	CD8_TISGhi	C	0.986054	0.281739
	CD27	CD8_TGdT	272.308	75.0779													Cytotoxicity	CD8_TGdT	A	0.112258	0.2554
	CD27	CD8_TISGhi	204.881	53.5196													Cytotoxicity	CD8_TGdT	B	0.128181	0.291479
	CD27	CD8_Tnaive	236.04	81.1469													Cytotoxicity	CD8_TGdT	C	0.17279	0.290433
	TCF7	CD8_TGdT	539.896	92.6791
	TCF7	CD8_TISGhi	132.904	41.3408
	TCF7	CD8_Tnaive	386.843	91.1938
	CD69	CD8_TGdT	679.442	82.5545
	CD69	CD8_TISGhi	998.068	86.7039
	CD69	CD8_Tnaive	567.427	89.2722
	TRDC	CD8_TGdT	731.979	66.8224
	TRDC	CD8_TISGhi	498.067	42.4581
	TRDC	CD8_Tnaive	2.89221	0
	TRGC2	CD8_TGdT	388.847	66.9782
	TRGC2	CD8_TISGhi	253.512	51.1732
	TRGC2	CD8_Tnaive	9.95064	5.7346
	TRG-AS1	CD8_TGdT	98.8346	35.0467
	TRG-AS1	CD8_TISGhi	52.8047	20.8939
	TRG-AS1	CD8_Tnaive	16.4439	11.3482
	CX3CR1	CD8_TGdT	0.685952	0
	CX3CR1	CD8_TISGhi	122.16	35.6425
	CX3CR1	CD8_Tnaive	0.458854	0
	FGFBP2	CD8_TGdT	7.90347	0
	FGFBP2	CD8_TISGhi	782.377	65.9218
	FGFBP2	CD8_Tnaive	22.3029	12.8764
	FCGR3A	CD8_TGdT	4.77634	0
	FCGR3A	CD8_TISGhi	167.157	38.4358
	FCGR3A	CD8_Tnaive	1.90458	0
	PRF1	CD8_TGdT	11.3043	5.45171
	PRF1	CD8_TISGhi	392.789	74.4134
	PRF1	CD8_Tnaive	10.0502	7.0056
	KLRG1	CD8_TGdT	46.568	19.6262
	KLRG1	CD8_TISGhi	354.609	72.8492
	KLRG1	CD8_Tnaive	9.4767	6.24905
	GZMA	CD8_TGdT	22.2599	7.78816
	GZMA	CD8_TISGhi	1565.9	96.7598
	GZMA	CD8_Tnaive	46.8409	19.2011
	GZMB	CD8_TGdT	4.9537	0
	GZMB	CD8_TISGhi	504.02	55.419
	GZMB	CD8_Tnaive	2.13743	0
	GZMH	CD8_TGdT	2.48464	0
	GZMH	CD8_TISGhi	1334.32	81.4525
	GZMH	CD8_Tnaive	1.15113	0
	ISG15	CD8_TGdT	290.204	63.2399
	ISG15	CD8_TISGhi	305.591	67.5978
	ISG15	CD8_Tnaive	269.439	68.2251
	XAF1	CD8_TGdT	106.681	31.4642
	XAF1	CD8_TISGhi	130.735	37.8771
	XAF1	CD8_Tnaive	72.8729	29.3993
	STAT1	CD8_TGdT	96.0157	31.3084
	STAT1	CD8_TISGhi	193.461	46.9274
	STAT1	CD8_Tnaive	106.98	39.5219
	HLA-A	CD8_TGdT	1844.72	99.2212
	HLA-A	CD8_TISGhi	3800.13	99.8883
	HLA-A	CD8_Tnaive	1653.78	99.9243
	HLA-B	CD8_TGdT	2058.23	99.8442
	HLA-B	CD8_TISGhi	3952.94	100
	HLA-B	CD8_Tnaive	1845.9	99.9546
	HLA-C	CD8_TGdT	1723.1	100
	HLA-C	CD8_TISGhi	3093.95	99.5531
	HLA-C	CD8_Tnaive	1481.58	99.879

## Sheet: Fig 5
	Figure 5b					Figure 5d							Figure 5e								Figure 5g					Figure 5h
	Gene	Cell Type	avg.exp	pct.exp		Time Point	BCCR7-	BCXCR5-	BISGhi	Bmemory	Bnaive		Infant	Time Point	BCCR7-	BCXCR5-	BISGhi	Bmemory	Bnaive		Cell Type	Time Point	Mean	SD		Time Point	Reg Type	BCCR7-	BCXCR5-	BISGhi	Bmemory	Bnaive
	CD69	BCCR7-	1563.66	95.8647		A	0.291189	0.129075	0.0167401	0.103524	0.459471		I1	B	0.389513	0.738876	3.40515	-0.0594759	-0.437072		Bnaive	A	-0.0198326	0.220765		B	down	47	168	5	16	28
	CD69	BCXCR5-	574.535	54.9111		B	0.295245	0.263307	0.02555	0.0993612	0.316537		I1	C	-0.0379612	0.286113	1.0389	-0.0168818	-0.0514027		Bnaive	B	0.310313	0.351352		B	up	131	85	2	20	72
	CD69	BISGhi	2163.52	97.6		C	0.253144	0.130603	0.0164463	0.108675	0.491132		I2	B	-0.42309	3.19897	-0.211143	-0.312376	-0.648054		Bnaive	C	-0.0276612	0.195062		C	down	2	1	0	1	6
	CD69	Bmemory	1094.79	93.6798		All	0.274631	0.15767	0.0184366	0.105015	0.444248		I2	C	-0.167712	0.0218215	-0.454155	0.176804	0.101332		BCCR7-	A	0.0322861	0.257285		C	up	4	0	0	0	2
	CD69	Bnaive	1785.05	97.3772									I3	B	-0.0188679	0.747899	-0.235294	-0.1875	-0.113198		BCCR7-	B	0.550684	0.397075
	IGHM	BCCR7-	4308.22	100									I3	C	-0.260728	0.243854	0.632558	0.0543605	0.0334962		BCCR7-	C	0.0404649	0.236884
	IGHM	BCXCR5-	4282.78	98.3162									I4	B	0.322581	-0.0436433	1.70968	0.016129	-0.141129		BCXCR5-	A	0.0660882	0.233666
	IGHM	BISGhi	4172.06	100									I4	C	0.287425	-0.260303	0.886227	-0.0568862	-0.0344311		BCXCR5-	B	0.463832	0.387526
	IGHM	Bmemory	3674.91	94.2416									I5	B	0.174512	-0.0461539	-1	-0.0461538	-0.118019		BCXCR5-	C	0.0723886	0.238946
	IGHM	Bnaive	3718.14	100									I5	C	-0.223628	-0.246893	1.10169	0.0508475	0.28117		Bmemory	A	0.0785566	0.281847
	IGHD	BCCR7-	901.492	97.0999									I6	B	0.238452	-0.0518518	-0.407407	-0.000726216	-0.0928212		Bmemory	B	0.47488	0.341864
	IGHD	BCXCR5-	891.57	82.3199									I6	C	-0.197241	-0.019802	-0.30297	0.0762959	0.107933		Bmemory	C	0.104154	0.249528
	IGHD	BISGhi	997.254	96.8																	BISGhi	A	0.741568	0.315191
	IGHD	Bmemory	523.305	82.3034																	BISGhi	B	1.06405	0.432292
	IGHD	Bnaive	862.504	96.4807																	BISGhi	C	0.673407	0.28451
	IGHE	BCCR7-	0	0
	IGHE	BCXCR5-	0.286028	0
	IGHE	BISGhi	0	0
	IGHE	Bmemory	0.226824	0
	IGHE	Bnaive	0	0
	IGHG1	BCCR7-	2.231	0
	IGHG1	BCXCR5-	3.6391	0
	IGHG1	BISGhi	0	0
	IGHG1	Bmemory	54.9445	19.8034
	IGHG1	Bnaive	6.0446	0
	IGHA1	BCCR7-	10.2971	5.20945
	IGHA1	BCXCR5-	18.107	0
	IGHA1	BISGhi	14.4485	6.4
	IGHA1	Bmemory	87.5814	22.4719
	IGHA1	Bnaive	10.0763	0
	CD27	BCCR7-	4.63043	0
	CD27	BCXCR5-	14.1387	0
	CD27	BISGhi	2.49909	0
	CD27	Bmemory	47.8624	23.736
	CD27	Bnaive	7.24934	0
	CXCR4	BCCR7-	2170.11	99.0333
	CXCR4	BCXCR5-	998.909	77.7362
	CXCR4	BISGhi	2493.24	100
	CXCR4	Bmemory	1137.22	93.8202
	CXCR4	Bnaive	2244.63	99.502
	CXCR5	BCCR7-	55.0724	24.3824
	CXCR5	BCXCR5-	36.526	10.3835
	CXCR5	BISGhi	79.4361	31.2
	CXCR5	Bmemory	90.3753	43.2584
	CXCR5	Bnaive	74.7358	28.9841
	FCRL2	BCCR7-	81.2256	34.6939
	FCRL2	BCXCR5-	204.533	37.7923
	FCRL2	BISGhi	69.0982	28
	FCRL2	Bmemory	156.939	64.6067
	FCRL2	Bnaive	95.7189	31.2085
	FCRL5	BCCR7-	101.102	35.0698
	FCRL5	BCXCR5-	212.075	32.0861
	FCRL5	BISGhi	109.668	32.8
	FCRL5	Bmemory	106.116	42.6966
	FCRL5	Bnaive	103.405	30.3453
	IL10RA	BCCR7-	15.453	8.64662
	IL10RA	BCXCR5-	22.4083	7.10945
	IL10RA	BISGhi	21.9081	10.4
	IL10RA	Bmemory	66.1351	40.4494
	IL10RA	Bnaive	29.1313	13.3798
	CCR7	BCCR7-	28.0147	12.5134
	CCR7	BCXCR5-	75.1874	17.0253
	CCR7	BISGhi	222.459	60
	CCR7	Bmemory	108.228	43.118
	CCR7	Bnaive	192.991	54.6149
	CCR9	BCCR7-	0.497991	0
	CCR9	BCXCR5-	0.333402	0
	CCR9	BISGhi	0	0
	CCR9	Bmemory	2.73777	0
	CCR9	Bnaive	0.552652	0
	ISG15	BCCR7-	213.699	47.3684
	ISG15	BCXCR5-	179.493	31.3377
	ISG15	BISGhi	940.834	91.2
	ISG15	Bmemory	215.818	61.3764
	ISG15	Bnaive	116.446	35.3586
	IFI44L	BCCR7-	119.591	26.101
	IFI44L	BCXCR5-	230.258	28.1572
	IFI44L	BISGhi	440.465	70.4
	IFI44L	Bmemory	59.8083	21.2079
	IFI44L	Bnaive	64.6183	17.2643
	MX1	BCCR7-	134.314	39.3126
	MX1	BCXCR5-	155.499	29.6539
	MX1	BISGhi	411.066	80
	MX1	Bmemory	113.719	43.9607
	MX1	Bnaive	65.1975	22.2112
	TCF4	BCCR7-	253.717	71.0526
	TCF4	BCXCR5-	300.964	53.695
	TCF4	BISGhi	263.393	67.2
	TCF4	Bmemory	274.498	77.5281
	TCF4	Bnaive	211.2	61.8858
	TMSB10	BCCR7-	5485.06	100
	TMSB10	BCXCR5-	5132.53	98.0355
	TMSB10	BISGhi	5270.15	100
	TMSB10	Bmemory	4768.26	99.8596
	TMSB10	Bnaive	5115.4	100
	TCL1A	BCCR7-	1229.16	97.4221
	TCL1A	BCXCR5-	1018.46	77.362
	TCL1A	BISGhi	644.286	92
	TCL1A	Bmemory	285.577	49.0169
	TCL1A	Bnaive	681.491	89.8074
	CD9	BCCR7-	117.974	36.6273
	CD9	BCXCR5-	47.6472	15.3414
	CD9	BISGhi	35.4397	12.8
	CD9	Bmemory	32.8023	16.9944
	CD9	Bnaive	31.6091	13.3134
	CD19	BCCR7-	95.8434	40.8163
	CD19	BCXCR5-	131.869	33.6763
	CD19	BISGhi	101.631	41.6
	CD19	Bmemory	88.3424	48.4551
	CD19	Bnaive	105.513	40.5046
	CD24	BCCR7-	198.983	60.6874
	CD24	BCXCR5-	186.919	41.8148
	CD24	BISGhi	140.897	45.6
	CD24	Bmemory	216.153	71.2079
	CD24	Bnaive	121.517	42.8619
	CD38	BCCR7-	104.107	41.3534
	CD38	BCXCR5-	115.161	27.9701
	CD38	BISGhi	88.1703	32
	CD38	Bmemory	20.163	14.0449
	CD38	Bnaive	48.0306	20.4847
	HLA-A	BCCR7-	1343.52	99.4629
	HLA-A	BCXCR5-	1405.26	91.3003
	HLA-A	BISGhi	1533.09	100
	HLA-A	Bmemory	1566.58	99.8596
	HLA-A	Bnaive	1308.94	99.0704
	HLA-B	BCCR7-	2446.96	99.9463
	HLA-B	BCXCR5-	2187.66	95.3227
	HLA-B	BISGhi	2471.57	100
	HLA-B	Bmemory	2368.71	99.8596
	HLA-B	Bnaive	2109.2	99.9336
	HLA-C	BCCR7-	1576.97	99.6778
	HLA-C	BCXCR5-	1478.32	91.5809
	HLA-C	BISGhi	1748.4	100
	HLA-C	Bmemory	1644.69	99.8596
	HLA-C	Bnaive	1416.08	99.502

## Sheet: Fig 6
	Figure 6b										Figure 6d				Figure 6e					Figure 6g						Figure 6h
	Cell Type	gene	ymin	lower	middle	upper	ymax	notchupper	notchlower		Time Point	CD14_Mono	CD16_Mono		Infant	Time Point	CD14_Mono	CD16_Mono		module	Cell Type	Time Point	Mean	SD		Time Point	Reg Type	CD14_Mono	CD16_Mono
	CD14_Mono	CD14	4.66404	6.2554	6.89037	7.32522	8.60553	6.92416	6.85658		A	0.638132	0.361868		I1	B	-0.172381	0.297209		Interferon	CD14_Mono	A	0.126107	0.550514		B	down	109	78
	CD16_Mono	CD14	0	0	0	5.21904	7.82483	0.227917	-0.227917		B	0.684264	0.315736		I1	C	0.0567532	-0.0978504		Interferon	CD14_Mono	B	0.379682	0.450709		B	up	90	183
	CD14_Mono	LYZ	7.90467	8.88505	9.26572	9.54525	10.5106	9.28657	9.24486		C	0.654121	0.345879		I2	B	0.465765	-0.697316		Interferon	CD14_Mono	C	0.074687	0.44488		C	down	5	7
	CD16_Mono	LYZ	4.7611	6.57511	7.12848	7.79841	9.57788	7.1819	7.07506		All	0.656521	0.343479		I2	C	0.0908321	-0.135989		Interferon	CD16_Mono	A	0.383452	0.532388		C	up	42	3
	CD14_Mono	VCAN	4.56843	6.35532	7.09692	7.55175	9.23832	7.13471	7.05912						I3	B	0.163916	-0.447447		Interferon	CD16_Mono	B	0.827561	0.489673
	CD16_Mono	VCAN	0	0	0	4.65297	7.28205	0.203197	-0.203197						I3	C	0.0790954	-0.215909		Interferon	CD16_Mono	C	0.326144	0.391327
	CD14_Mono	S100A8	6.20915	8.31941	9.11562	9.73295	11.3765	9.16027	9.07097						I4	B	0.0666667	-0.141463		Inflammation	CD14_Mono	A	1.03743	0.29566
	CD16_Mono	S100A8	4.13366	4.4598	5.67196	6.77737	9.24183	5.77317	5.57075						I4	C	-0.0191571	0.0406504		Inflammation	CD14_Mono	B	1.02014	0.364333
	CD14_Mono	S100A9	6.98989	8.88644	9.62891	10.1562	11.2878	9.66902	9.5888						I5	B	0.033264	-0.0361991		Inflammation	CD14_Mono	C	1.08349	0.260478
	CD16_Mono	S100A9	4.87485	6.58299	7.20847	7.72631	9.326	7.2584	7.15855						I5	C	-0.152685	0.166157		Inflammation	CD16_Mono	A	1.00611	0.149895
	CD14_Mono	FCN1	6.24085	7.25345	7.63085	7.93129	8.92659	7.65226	7.60944						I6	B	0.0245324	-0.0465951		Inflammation	CD16_Mono	B	1.07164	0.154602
	CD16_Mono	FCN1	4.3423	6.3258	7.25953	7.69987	8.70298	7.31954	7.19952						I6	C	-0.0463896	0.0881092		Inflammation	CD16_Mono	C	0.998024	0.147445
	CD14_Mono	FCGR3A	0	0	0	0	0	0	0
	CD16_Mono	FCGR3A	6.05448	7.07902	7.51412	7.78514	8.70248	7.54495	7.48328
	CD14_Mono	MS4A7	0	0	5.464	6.20956	8.5878	5.66015	5.26786
	CD16_Mono	MS4A7	4.77475	6.23237	6.81965	7.2194	8.10195	6.86275	6.77654
	CD14_Mono	FTL	8.55951	9.16621	9.37886	9.5726	10.1801	9.3917	9.36603
	CD16_Mono	FTL	8.91477	9.52403	9.73406	9.94258	10.5684	9.75234	9.71578
	CD14_Mono	LST1	5.63931	6.63986	6.97755	7.30909	8.30453	6.99869	6.95641
	CD16_Mono	LST1	7.09271	7.86423	8.15867	8.38159	9.0139	8.18127	8.13608
	CD14_Mono	AIF1	5.96332	7.01525	7.40871	7.71788	8.75656	7.4309	7.38651
	CD16_Mono	AIF1	7.2865	7.96394	8.20768	8.41563	9.00747	8.2274	8.18795
	CD14_Mono	IFITM2	4.10263	4.7362	5.77015	6.46522	8.62719	5.82477	5.71554
	CD16_Mono	IFITM2	5.4252	6.62226	7.06325	7.42499	8.45105	7.0983	7.02819
	CD14_Mono	TLR2	0	0	4.47611	5.34842	7.86135	4.64505	4.30717
	CD16_Mono	TLR2	0	0	0	4.70354	6.23314	0.205406	-0.205406
	CD14_Mono	ITGB2	5.2123	6.31861	6.73129	7.06913	8.0978	6.755	6.70758
	CD16_Mono	ITGB2	5.19449	6.24927	6.61432	6.95462	7.85712	6.64512	6.58351
	CD14_Mono	ITGAM	0	0	4.36083	5.24187	7.86135	4.5264	4.19525
	CD16_Mono	ITGAM	0	0	0	0	0	0	0
	CD14_Mono	CTSD	4.06633	4.79381	5.77832	6.32376	8.2943	5.82665	5.73
	CD16_Mono	CTSD	4.1253	4.52359	5.20146	5.72959	7.49319	5.25413	5.1488
	CD14_Mono	CLEC7A	4.23779	5.24924	5.95446	6.40973	8.08788	5.99111	5.9178
	CD16_Mono	CLEC7A	4.40974	5.61413	6.07077	6.4251	7.47604	6.10618	6.03535
	CD14_Mono	NLRP3	0	0	4.91177	5.87546	8.56762	5.09736	4.72618
	CD16_Mono	NLRP3	0	0	0	5.03634	7.78079	0.219939	-0.219939
	CD14_Mono	BST1	0	0	4.48635	5.33114	7.7406	4.65474	4.31795
	CD16_Mono	BST1	0	0	0	4.48184	6.32863	0.195724	-0.195724
	CD14_Mono	ANXA1	5.04626	6.51743	7.07684	7.50923	8.85895	7.10816	7.04551
	CD16_Mono	ANXA1	4.13366	5.83619	6.49429	7.04072	8.43372	6.5469	6.44169
	CD14_Mono	FCER1G	5.79795	6.74376	7.08354	7.37625	8.2971	7.10352	7.06356
	CD16_Mono	FCER1G	6.78123	7.53132	7.79346	8.03978	8.71028	7.81567	7.77126
	CD14_Mono	CST3	6.51047	7.35201	7.6292	7.91575	8.74991	7.647	7.61139
	CD16_Mono	CST3	6.75628	7.61539	7.91541	8.18952	9.01379	7.94049	7.89034
	CD14_Mono	ITGAX	0	0	4.67619	5.55985	8.3372	4.85181	4.50057
	CD16_Mono	ITGAX	4.19277	4.35246	5.03156	5.59819	7.36778	5.08596	4.97716
	CD14_Mono	CXCL8	0	0	5.88474	7.45704	10.1387	6.12029	5.64919
	CD16_Mono	CXCL8	0	0	0	5.08117	9.36305	0.221897	-0.221897
	CD14_Mono	IL1B	4.14821	5.60298	7.04558	8.0588	9.8101	7.12315	6.96801
	CD16_Mono	IL1B	0	0	5.36234	7.24296	9.68041	5.67865	5.04604
	CD14_Mono	HLA-A	6.29065	7.17224	7.48473	7.76166	8.59967	7.50335	7.46611
	CD16_Mono	HLA-A	6.49135	7.27526	7.54343	7.79918	8.52658	7.56631	7.52055
	CD14_Mono	HLA-B	6.97697	7.6778	7.93058	8.14875	8.83319	7.94546	7.9157
	CD16_Mono	HLA-B	7.22848	7.84085	8.05977	8.27039	8.90071	8.07853	8.04101
	CD14_Mono	HLA-C	6.28636	7.23866	7.55731	7.87422	8.80133	7.57739	7.53724
	CD16_Mono	HLA-C	6.99908	7.68127	7.92193	8.14115	8.7994	7.94201	7.90185

## Sheet: Fig 7
	Figure 7b										Figure 7d				Figure 7e					Figure 7g						Figure 7h
	Cell Type	gene	ymin	lower	middle	upper	ymax	notchupper	notchlower		Time Point	CD16_NK	CD56_NK		Infant	Time Point	CD16_NK	CD56_NK		module	Cell Type	Time Point	Mean	SD		Time Point	Reg Type	CD16_NK	CD56_NK
	CD16_NK	FCGR3A	4.68455	5.74811	6.51787	6.97476	8.27287	6.55282	6.48292		A	0.870608	0.129392		I1	B	-0.095848	0.579255		Interferon	CD16_NK	A	0.104503	0.26533		B	down	247	8
	CD56_NK	FCGR3A	0	0	0	5.19076	7.30462	0.386189	-0.386189		B	0.843357	0.156643		I1	C	0.0424926	-0.256803		Interferon	CD16_NK	B	0.414248	0.350315		B	up	82	12
	CD16_NK	S100A4	4.6655	5.55451	6.57841	7.23172	8.77356	6.62619	6.53062		C	0.885645	0.114355		I2	B	0.105629	-0.604525		Interferon	CD16_NK	C	0.0852444	0.221313		C	down	9	1
	CD56_NK	S100A4	0	0	5.15963	6.01666	7.79544	5.60727	4.712		All	0.872093	0.127907		I2	C	0.00939865	-0.0537892		Interferon	CD56_NK	A	0.105619	0.252486		C	up	4	0
	CD16_NK	XCL1	0	0	0	0	0	0	0						I3	B	-0.0116813	0.122004		Interferon	CD56_NK	B	0.431533	0.395583
	CD56_NK	XCL1	4.73716	5.22482	6.05781	6.61398	8.24958	6.16116	5.95446						I3	C	0.00615549	-0.0642907		Interferon	CD56_NK	C	0.0419222	0.223636
	CD16_NK	XCL2	0	0	0	0	0	0	0						I4	B	-0.028438	0.222172		Cytotoxicity	CD16_NK	A	0.950936	0.251737
	CD56_NK	XCL2	4.88862	5.41194	6.26439	6.79581	8.70489	6.36735	6.16143						I4	C	0.0683462	-0.533954		Cytotoxicity	CD16_NK	B	0.817889	0.322358
	CD16_NK	NCAM1	0	0	0	0	0	0	0						I5	B	-0.263486	1.30645		Cytotoxicity	CD16_NK	C	0.92957	0.251386
	CD56_NK	NCAM1	0	0	5.07522	5.63687	7.78524	5.4946	4.65584						I5	C	-0.0386555	0.191667		Cytotoxicity	CD56_NK	A	0.601416	0.276647
	CD16_NK	NCR1	0	0	0	0	0	0	0						I6	B	-0.0697106	0.831548		Cytotoxicity	CD56_NK	B	0.459932	0.249809
	CD56_NK	NCR1	0	0	0	5.06845	6.5226	0.377089	-0.377089						I6	C	-0.0406931	0.48541		Cytotoxicity	CD56_NK	C	0.529451	0.282152
	CD16_NK	GZMA	5.67398	6.99434	7.50191	7.87835	9.02587	7.5271	7.47672
	CD56_NK	GZMA	0	0	6.24478	7.19892	8.72777	6.78037	5.70918
	CD16_NK	GZMB	5.33896	6.84023	7.41731	7.8449	9.22262	7.44593	7.38868
	CD56_NK	GZMB	0	0	5.424	6.61689	9.13125	5.91629	4.93171
	CD16_NK	GZMH	4.9067	5.49892	6.6031	7.28025	8.51766	6.65385	6.55234
	CD56_NK	GZMH	0	0	0	5.83707	7.96744	0.434274	-0.434274
	CD16_NK	NKG7	7.90755	8.65742	8.92889	9.15788	9.75261	8.94315	8.91463
	CD56_NK	NKG7	7.18186	7.96246	8.26509	8.52082	9.21324	8.30663	8.22355
	CD16_NK	KLRD1	4.90284	6.16934	6.68088	7.12967	8.43675	6.70824	6.65352
	CD56_NK	KLRD1	5.04764	6.25455	6.71217	7.10501	8.09572	6.77545	6.6489
	CD16_NK	KLRB1	5.11307	6.35446	7.02518	7.51225	8.77095	7.05817	6.99219
	CD56_NK	KLRB1	4.80432	6.03357	6.72144	7.30481	8.39897	6.81602	6.62687
	CD16_NK	PRF1	5.07364	6.52987	7.0839	7.52047	8.69126	7.11213	7.05568
	CD56_NK	PRF1	4.51658	4.77449	5.69503	6.32483	7.88166	5.81037	5.57968
	CD16_NK	GNLY	6.38471	8.11963	8.81845	9.27941	10.5129	8.85149	8.7854
	CD56_NK	GNLY	8.55416	9.20547	9.51337	9.71805	10.258	9.55151	9.47524
	CD16_NK	KLRF1	4.68455	5.51062	6.28182	6.73762	8.14937	6.31678	6.24686
	CD56_NK	KLRF1	4.6801	5.73574	6.31184	6.79533	7.72126	6.39067	6.233
	CD16_NK	ISG15	0	0	5.4276	6.15529	8.73188	5.60298	5.25222
	CD56_NK	ISG15	0	0	5.27893	6.1146	9.05509	5.73385	4.82401
	CD16_NK	XAF1	0	0	0	5.64113	8.51864	0.160731	-0.160731
	CD56_NK	XAF1	0	0	0	5.48968	7.73236	0.408428	-0.408428
	CD16_NK	IRF7	0	0	0	5.17673	7.51298	0.147499	-0.147499
	CD56_NK	IRF7	0	0	0	5.1195	7.25761	0.380887	-0.380887
	CD16_NK	STAT1	0	0	0	5.23562	7.91872	0.149177	-0.149177
	CD56_NK	STAT1	0	0	0	5.20299	7.05789	0.387099	-0.387099
	CD16_NK	ISG20	0	0	0	5.71306	7.68983	0.162781	-0.162781
	CD56_NK	ISG20	0	0	5.32952	6.0724	7.54047	5.7813	4.87774
	CD16_NK	HLA-A	6.90526	7.81152	8.14288	8.41838	9.28681	8.16017	8.12559
	CD56_NK	HLA-A	6.90193	7.66471	7.94356	8.18432	8.81296	7.98222	7.9049
	CD16_NK	HLA-B	7.27172	8.02599	8.29563	8.53732	9.30175	8.3102	8.28106
	CD56_NK	HLA-B	7.14825	7.83489	8.10918	8.29579	8.88478	8.14347	8.07488
	CD16_NK	HLA-C	7.05076	7.89237	8.20595	8.45596	9.21741	8.222	8.18989
	CD56_NK	HLA-C	6.93576	7.61067	7.84863	8.08211	8.70038	7.88371	7.81356

## Sheet: Supp Fig 1
	Supplementary Figure 1a						Supplementary Figure 1b
	The raw data is available in supplementary_file_1						The raw data is available in supplementary_file_1

## Sheet: Supp Fig 2
	Supplementary Figure 2d						Supplementary Figure 2e.1							Supplementary Figure 2e.2																				Supplementary Figure 2e.3
	Subject	Sample	Time Point	fltring	Count		Cell Type	B1	B2	B3	B4	B5		Cell Type	S1	S2	S3	S4	S5	S6	S7	S8	S9	S10	S11	S12	S13	S14	S15	S16	S17	S18		Cell Type	I1	I2	I3	I4	I5	I6
	I1	S1	A	Raw Data	6921		All	0.259348	0.272944	0.202043	0.167545	0.0981204		All	0.0598264	0.10961	0.0899115	0.0899115	0.0293688	0.104166	0.0494971	0.0254577	0.042506	0.0309303	0.0563881	0.0467608	0.0493969	0.0142689	0.0553136	0.0485659	0.0453998	0.0527205		All	0.259348	0.223446	0.117461	0.134079	0.118979	0.146686
	I1	S1	A	Doublet Identification	6696		BCCR7-	0.24902	0.3	0.109804	0.168627	0.172549		BCCR7-	0.0568627	0.0627451	0.129412	0.0803922	0.0196078	0.166667	0.0333333	0.0235294	0.0294118	0.0156863	0.0235294	0.0176471	0.0372549	0.00588235	0.0470588	0.0784314	0.072549	0.1		BCCR7-	0.24902	0.266667	0.0862745	0.0568627	0.0901961	0.25098
	I1	S1	A	Quality Control	4827		Bnaive	0.266188	0.355821	0.117863	0.16236	0.0977671		Bnaive	0.0743222	0.0629984	0.128868	0.107018	0.054386	0.159809	0.0346093	0.022488	0.0318979	0.0154705	0.022807	0.0251994	0.0562998	0.00366826	0.0526316	0.0497608	0.0414673	0.0562998		Bnaive	0.266188	0.321212	0.0889952	0.0634769	0.1126	0.147528
	I1	S1	A	Manual Inspection	4176		CD14_Mono	0.0831335	0.28737	0.221023	0.144285	0.264189		CD14_Mono	0.019984	0.0219824	0.0411671	0.104716	0.0115907	0.130695	0.0403677	0.0275779	0.0555556	0.0347722	0.0463629	0.0567546	0.0147882	0.00279776	0.0135891	0.11311	0.159073	0.105116		CD14_Mono	0.0831335	0.247002	0.123501	0.13789	0.0311751	0.377298
	I1	S2	B	Raw Data	10918		CD16_Mono	0.0993124	0.297173	0.156608	0.177235	0.269672		CD16_Mono	0.0221543	0.0381971	0.038961	0.13369	0.00305577	0.132162	0.0282659	0.0091673	0.0282658	0.0313216	0.0336135	0.0542399	0.025974	0.00458365	0.0328495	0.113827	0.148969	0.120703		CD16_Mono	0.0993124	0.268908	0.065699	0.119175	0.0634072	0.383499
	I1	S2	B	Doublet Identification	10662		CD16_NK	0.222764	0.349268	0.205528	0.121301	0.101138		CD16_NK	0.0452033	0.0562602	0.121301	0.120976	0.0468293	0.150894	0.0305691	0.0149593	0.0474797	0.0406504	0.038374	0.064065	0.0386992	0.00617886	0.0221138	0.0543089	0.0334959	0.0676423		CD16_NK	0.222764	0.318699	0.0930081	0.143089	0.0669919	0.155447
	I1	S2	B	Quality Control	8562		CD4_TAREG+	0.272865	0.213448	0.227981	0.191735	0.0939707		CD4_TAREG+	0.0651375	0.122921	0.0848071	0.0675889	0.0226464	0.0734839	0.0497286	0.0308761	0.0430748	0.0396311	0.0648456	0.0495535	0.0618105	0.0206035	0.063795	0.0455262	0.0466935	0.0472772		CD4_TAREG+	0.272865	0.163719	0.123679	0.15403	0.146209	0.139497
	I1	S2	B	Manual Inspection	7651		CD4_TISGhi	0.506789	0.14664	0.157841	0.0902919	0.0984386		CD4_TISGhi	0.0230821	0.42702	0.056687	0.0498982	0.0403938	0.0403937	0.0159538	0.0145961	0.0112016	0.0139172	0.100475	0.0176511	0.0217244	0.00950441	0.0200272	0.039036	0.0549898	0.0434487		CD4_TISGhi	0.506789	0.130686	0.0417515	0.132043	0.0512559	0.137475
	I1	S3	C	Raw Data	8433		CD4_TMAIT	0.224724	0.340839	0.200883	0.141722	0.0918322		CD4_TMAIT	0.0445916	0.109051	0.0710817	0.124945	0.0335541	0.151876	0.0304636	0.01766	0.0415011	0.0326711	0.0622517	0.0467991	0.0375276	0.015894	0.0498896	0.0384106	0.0366446	0.0551876		CD4_TMAIT	0.224724	0.310375	0.0896247	0.141722	0.103311	0.130243
	I1	S3	C	Doublet Identification	8052		CD4_Tnaive	0.27062	0.259962	0.198001	0.187608	0.0838088		CD4_Tnaive	0.0632878	0.116934	0.0903985	0.0866393	0.0283933	0.0909734	0.053956	0.0218478	0.0378134	0.0268896	0.0594401	0.0520101	0.0563443	0.0164964	0.0704967	0.0442705	0.0364867	0.0473221		CD4_Tnaive	0.27062	0.206006	0.113617	0.13834	0.143337	0.128079
	I1	S3	C	Quality Control	7049		CD4_TREG	0.229018	0.29303	0.222854	0.178758	0.0763395		CD4_TREG	0.0725462	0.068753	0.0877193	0.124229	0.0161214	0.108582	0.0440967	0.0237079	0.0355619	0.0398293	0.0682788	0.0554765	0.0668563	0.0199147	0.0616406	0.0303461	0.0289237	0.0474158		CD4_TREG	0.229018	0.248933	0.103367	0.163585	0.148412	0.106686
	I1	S3	C	Manual Inspection	6276		CD56_NK	0.259423	0.35255	0.141907	0.148559	0.097561		CD56_NK	0.0509978	0.110865	0.097561	0.144124	0.0199557	0.168514	0.0199557	0.0110865	0.0288248	0.0354767	0.0421286	0.0243902	0.0532151	0.0266075	0.037694	0.0310421	0.037694	0.059867		CD56_NK	0.259423	0.332594	0.059867	0.101996	0.117517	0.128603
	I2	S4	A	Raw Data	10241		CD8_TGdT	0.218069	0.325545	0.214953	0.143302	0.0981308		CD8_TGdT	0.0623053	0.0451713	0.110592	0.0981308	0.046729	0.107477	0.0732087	0.0576324	0.0856698	0.0233645	0.0280374	0.0202492	0.0358255	0.0046729	0.0436137	0.05919	0.0342679	0.0638629		CD8_TGdT	0.218069	0.252336	0.216511	0.0716511	0.0841121	0.157321
	I2	S4	A	Doublet Identification	9888		CD8_TISGhi	0.0592179	0.661452	0.189944	0.0480447	0.0413408		CD8_TISGhi	0.0134078	0.00782123	0.0379888	0.146369	0.0357542	0.472626	0.00670391	0.00223464	0.0111732	0.0625698	0.0636871	0.0502793	0.0189944	0.00670391	0.00558659	0.0167598	0.0145251	0.0268156		CD8_TISGhi	0.0592179	0.654749	0.0201117	0.176536	0.0312849	0.0581006
	I2	S4	A	Quality Control	7344		CD8_Tnaive	0.247995	0.309881	0.248903	0.127705	0.0655167		CD8_Tnaive	0.0765623	0.0664246	0.105008	0.100772	0.0214859	0.0918444	0.0957785	0.0444848	0.0815555	0.0307157	0.0476623	0.0444848	0.0263277	0.0127099	0.0472084	0.0414586	0.0220911	0.0434256		CD8_Tnaive	0.247995	0.214102	0.221819	0.122863	0.086246	0.106975
	I2	S4	A	Manual Inspection	6276		cDC	0.119565	0.184783	0.336957	0.206522	0.152174		cDC	0	0.0652174	0.0543478	0.0326087	0	0.141304	0.0108696	0	0.0108696	0.0543478	0.173913	0.0978261	0.076087	0.0108696	0.0326087	0.0869565	0	0.152174		cDC	0.119565	0.173913	0.0217391	0.326087	0.119565	0.23913
	I2	S5	B	Raw Data	8359		Eryt	0.0318471	0.280255	0.420382	0.159236	0.10828		Eryt	0.00636943	0.00636943	0.0191083	0.0254777	0.184713	0.0509554	0.0191083	0	0.0191083	0.10828	0.248408	0.044586	0.0254777	0	0.0127389	0.121019	0.0828026	0.0254777		Eryt	0.0318471	0.261147	0.0382166	0.401274	0.0382166	0.229299
	I2	S5	B	Doublet Identification	8242		Mgk	0.148148	0.277778	0.037037	0.166667	0.37037		Mgk	0.0555556	0	0.0925926	0.0740741	0.166667	0.037037	0	0	0	0.0185185	0.0185185	0	0	0	0	0.166667	0.259259	0.111111		Mgk	0.148148	0.277778	0	0.037037	0	0.537037
	I2	S5	B	Quality Control	3337		PC	0.145455	0.327273	0.0727273	0.109091	0.345455		PC	0.0181818	0.127273	0	0.109091	0.181818	0.0363636	0	0	0.0727273	0	0	0	0	0	0	0.109091	0.236364	0.109091		PC	0.145455	0.327273	0.0727273	0	0	0.454545
	I2	S5	B	Manual Inspection	2050		pDC	0.205128	0.230769	0.213675	0.247863	0.102564		pDC	0.0683761	0.0598291	0.0769231	0.034188	0.017094	0.102564	0.0769231	0.025641	0.0854701	0.017094	0.017094	0.0683761	0.119658	0	0.0512821	0.0769231	0.0598291	0.042735		pDC	0.205128	0.153846	0.188034	0.102564	0.17094	0.179487
	I2	S6	C	Raw Data	11364
	I2	S6	C	Doublet Identification	10867
	I2	S6	C	Quality Control	8623
	I2	S6	C	Manual Inspection	7271
	I3	S7	A	Raw Data	5151
	I3	S7	A	Doublet Identification	4896
	I3	S7	A	Quality Control	3986
	I3	S7	A	Manual Inspection	3455
	I3	S8	B	Raw Data	3523
	I3	S8	B	Doublet Identification	3401
	I3	S8	B	Quality Control	2239
	I3	S8	B	Manual Inspection	1777
	I3	S9	C	Raw Data	5156
	I3	S9	C	Doublet Identification	5004
	I3	S9	C	Quality Control	3636
	I3	S9	C	Manual Inspection	2967
	I4	S10	A	Raw Data	4100
	I4	S10	A	Doublet Identification	3966
	I4	S10	A	Quality Control	2714
	I4	S10	A	Manual Inspection	2159
	I4	S11	B	Raw Data	6138
	I4	S11	B	Doublet Identification	5947
	I4	S11	B	Quality Control	4682
	I4	S11	B	Manual Inspection	3936
	I4	S12	C	Raw Data	5098
	I4	S12	C	Doublet Identification	4933
	I4	S12	C	Quality Control	3747
	I4	S12	C	Manual Inspection	3264
	I5	S13	A	Raw Data	4475
	I5	S13	A	Doublet Identification	4272
	I5	S13	A	Quality Control	3834
	I5	S13	A	Manual Inspection	3448
	I5	S14	B	Raw Data	1459
	I5	S14	B	Doublet Identification	1305
	I5	S14	B	Quality Control	1140
	I5	S14	B	Manual Inspection	996
	I5	S15	C	Raw Data	5125
	I5	S15	C	Doublet Identification	4830
	I5	S15	C	Quality Control	4191
	I5	S15	C	Manual Inspection	3861
	I6	S16	A	Raw Data	5523
	I6	S16	A	Doublet Identification	5370
	I6	S16	A	Quality Control	4030
	I6	S16	A	Manual Inspection	3390
	I6	S17	B	Raw Data	5348
	I6	S17	B	Doublet Identification	5240
	I6	S17	B	Quality Control	3880
	I6	S17	B	Manual Inspection	3169
	I6	S18	C	Raw Data	6159
	I6	S18	C	Doublet Identification	5965
	I6	S18	C	Quality Control	4370
	I6	S18	C	Manual Inspection	3680

## Sheet: Supp Fig 4
	Supplementary Figure 4a					Supplementary Figure 4b								Supplementary Figure 4d
		Time Point				subject	Time Point	CD4_TAREG+	CD4_TISGhi	CD4_TMAIT	CD4_Tnaive	CD4_TREG		Cell Type	Time Point	Reg Type	signiture	module	p_val	odds_ratio	jaccard_index
	Cell Type	A	B	C		I1	A	0.388986	0.0237016	0.0352039	0.49878	0.0533287		CD4_Tnaive	B	up	IFN_Response	M1.2	1.48485e-10	33.0305	0.0225564
	All	0.321158	0.310513	0.368328		I1	B	0.329062	0.196563	0.0385938	0.413125	0.0226562		CD4_Tnaive	B	up	IFN_Response	M3.4	5.4992e-17	29.0858	0.0382775
	CD4_TAREG+	0.329423	0.308586	0.361992		I1	C	0.362344	0.0416459	0.0401496	0.509726	0.0461347		CD4_Tnaive	B	up	T_Cells	M4.1	2.66563e-06	10.5387	0.0185615
	CD4_TISGhi	0.163612	0.646979	0.189409		I2	A	0.304017	0.0385928	0.0742977	0.514308	0.0687845		CD4_Tnaive	B	up	Myeloid_Lineage	M4.6	0.0295698	3.01771	0.0102249
	CD4_TMAIT	0.308609	0.275055	0.416336		I2	B	0.308181	0.0945195	0.0603654	0.509929	0.0270056		CD4_Tnaive	B	up	Granulocytes	M4.9	0.000593502	5.27729	0.0149573
	CD4_Tnaive	0.331387	0.279598	0.389014		I2	C	0.314122	0.0296906	0.0858283	0.513224	0.0571357		CD4_Tnaive	B	up	IFN_Response	M5.12	1.40077e-17	27.3093	0.0401891
	CD4_TREG	0.377904	0.225699	0.396396		I3	A	0.37352	0.020605	0.0302499	0.534853	0.0407716		CD4_Tnaive	B	up	Erythropoiesis	M8.52	0.0270889	8.6534	0.00505051
						I3	B	0.457612	0.0371972	0.0346021	0.427336	0.0432526		CD4_Tnaive	B	down	Protein_Synthesis	M4.3	8.77934e-21	136.354	0.111111
						I3	C	0.411142	0.0183844	0.0523677	0.476323	0.0417827		CD4_Tnaive	B	down	Protein_Synthesis	M4.5	0.0132218	12.1561	0.0147059
						I4	A	0.456931	0.0275909	0.0497981	0.409152	0.0565276		CD4_Tnaive	B	down	Protein_Synthesis	M5.4	0.00203382	12.9441	0.0172414
						I4	B	0.365942	0.0974967	0.0464427	0.442688	0.0474308		CD4_Tnaive	B	down	Protein_Synthesis	M5.9	6.4661e-14	74.3787	0.0725806
						I4	C	0.36913	0.0226087	0.046087	0.511304	0.0508696		CD4_Tnaive	B	down	Cell_Cycle	M7.7	0.00146037	14.5892	0.01875
						I5	A	0.403736	0.0243995	0.0324056	0.485703	0.0537552		CD4_Tnaive	B	down	Hematopoiesis_Platelets	M8.51	0.032813	32.4442	0.0153846
						I5	B	0.424279	0.0336538	0.0432692	0.448317	0.0504808		CD4_Tnaive	C	down	IFN_Response	M3.4	8.51096e-06	93.3463	0.0434783
						I5	C	0.365674	0.019739	0.0378053	0.533289	0.0434928		CD4_Tnaive	C	down	Cytotoxicity	M3.6	0.0351344	30.0838	0.0153846
						I6	A	0.381045	0.0561798	0.0425012	0.489008	0.0312653		CD4_Tnaive	C	down	Hypothetical_Proteins	M4.8	0.0307152	34.5771	0.0169492
						I6	B	0.414293	0.0838944	0.0429829	0.42724	0.0315899		CD4_Tnaive	C	down	IFN_Response	M5.12	0.0439157	23.8566	0.012987
						I6	C	0.362741	0.057322	0.0559785	0.479176	0.0447828		CD4_TAREG+	B	up	IFN_Response	M1.2	1.36015e-12	25.9906	0.0146396
														CD4_TAREG+	B	up	IFN_Response	M3.4	5.52236e-20	21.6985	0.0254425
														CD4_TAREG+	B	up	Protein_Synthesis	M3.5	1.89985e-05	3.60532	0.0168986
														CD4_TAREG+	B	up	T_Cells	M4.1	0.000881127	4.44753	0.00865801
														CD4_TAREG+	B	up	Myeloid_Lineage	M4.6	0.0447646	2.11326	0.0081716
														CD4_TAREG+	B	up	Lymphoid_Lineage	M4.7	0.00837454	2.74773	0.00932642
														CD4_TAREG+	B	up	Granulocytes	M4.9	2.34864e-05	4.48153	0.0136126
														CD4_TAREG+	B	up	Mitochondria_Proteasome	M5.10	1.05204e-08	3.9196	0.0260223
														CD4_TAREG+	B	up	IFN_Response	M5.12	2.72032e-21	20.8566	0.027533
														CD4_TAREG+	B	up	Mitochondria_Proteasome	M5.13	3.08634e-09	4.64374	0.0243665
														CD4_TAREG+	B	up	Mitochondria_Proteasome	M5.6	0.000128824	3.32581	0.015
														CD4_TAREG+	B	up	Lymphoid_Lineage	M6.7	0.0180433	2.77442	0.00741525
														CD4_TAREG+	B	up	Lymphoid_Lineage	M7.24	0.00425253	3.36731	0.00851064
														CD4_TAREG+	B	down	Cytotoxicity	M3.6	0.00270717	28.3686	0.0232558
														CD4_TAREG+	B	down	Protein_Synthesis	M4.3	1.75753e-09	65.5225	0.0566038
														CD4_TAREG+	B	down	Protein_Synthesis	M5.9	4.91087e-09	54.5529	0.0504202
														CD4_TAREG+	B	down	Cell_Cycle	M7.7	0.0150523	11.3723	0.0130719
														CD4_TAREG+	C	up	IFN_Response	M1.2	0.00323663	476.685	0.0344828
														CD4_TAREG+	C	down	IFN_Response	M3.4	0.0333958	31.9278	0.0147059
														CD4_TAREG+	C	down	Cytotoxicity	M3.6	0.0296683	36.0956	0.016129
														CD4_TAREG+	C	down	Hypothetical_Proteins	M4.8	0.0259274	41.5059	0.0178571
														CD4_TAREG+	C	down	IFN_Response	M5.12	0.0371099	28.627	0.0135135
														CD4_TAREG+	C	down	Lymphoid_Lineage	M6.7	0.0481719	21.8349	0.0108696
														CD4_TAREG+	C	down	Erythropoiesis	M7.31	0.0215458	50.2528	0.0204082
														CD4_TAREG+	C	down	Erythropoiesis	M7.33	0.0340158	31.3252	0.0144928
														CD4_TISGhi	B	up	IFN_Response	M1.2	9.95484e-34	288.405	0.0826087
														CD4_TISGhi	B	up	IFN_Response	M3.4	6.31633e-42	131.479	0.108871
														CD4_TISGhi	B	up	T_Cells	M4.1	0.00176428	8.39734	0.0144928
														CD4_TISGhi	B	up	Myeloid_Lineage	M4.6	0.00340906	5.2631	0.0151515
														CD4_TISGhi	B	up	IFN_Response	M5.12	1.70131e-30	73.4348	0.0849421
														CD4_TISGhi	B	down	Cytotoxicity	M3.6	0.0068734	17.2735	0.018018
														CD4_TISGhi	B	down	Protein_Synthesis	M4.3	3.10903e-25	130.238	0.122951
														CD4_TISGhi	B	down	Protein_Synthesis	M5.4	0.00474253	9.44568	0.0157068
														CD4_TISGhi	B	down	Protein_Synthesis	M5.9	3.88132e-18	76.5536	0.0869565
														CD4_TISGhi	B	down	Lymphoid_Lineage	M6.9	0.00477589	21.0047	0.0194175
														CD4_TISGhi	B	down	Cell_Cycle	M7.7	0.00342924	10.6466	0.0169492
														CD4_TISGhi	C	up	IFN_Response	M1.2	0.00215888	912.389	0.0357143
														CD4_TMAIT	B	up	IFN_Response	M1.2	1.00213e-28	390.701	0.147368
														CD4_TMAIT	B	up	IFN_Response	M3.4	1.10185e-13	69.5529	0.0714286
														CD4_TMAIT	B	up	T_Cells	M4.1	1.34136e-06	30.4354	0.037037
														CD4_TMAIT	B	up	IFN_Response	M5.12	3.07527e-13	61.2127	0.0681818
														CD4_TMAIT	B	down	Protein_Synthesis	M4.3	1.08633e-09	71.5405	0.0582524
														CD4_TMAIT	B	down	Myeloid_Lineage	M5.7	0.017922	10.365	0.0116959
														CD4_TMAIT	B	down	Protein_Synthesis	M5.9	8.02299e-06	36.5301	0.0338983
														CD4_TMAIT	B	down	Cytotoxicity	M8.46	0.0240518	44.8403	0.0188679
														CD4_TMAIT	C	down	IFN_Response	M3.4	0.016837	68.4631	0.0166667
														CD4_TMAIT	C	down	Hypothetical_Proteins	M4.8	0.0130467	88.9899	0.0208333
														CD4_TMAIT	C	down	Lymphoid_Lineage	M6.7	0.0243794	46.7406	0.0119048
														CD4_TREG	B	up	IFN_Response	M1.2	5.34846e-27	571.838	0.196721
														CD4_TREG	B	up	IFN_Response	M3.4	5.75659e-14	116.169	0.0879121
														CD4_TREG	B	up	Myeloid_Lineage	M4.6	0.0184138	10.1677	0.0127389
														CD4_TREG	B	up	IFN_Response	M5.12	1.15801e-09	70.245	0.0606061
														CD4_TREG	B	down	Protein_Synthesis	M4.3	5.98755e-15	165.319	0.0888889
														CD4_TREG	B	down	Protein_Synthesis	M5.9	2.89113e-08	71.4963	0.0471698

[truncated: 6 more sheets: Supp Fig 5, Supp Fig 6, Supp Fig 7, Supp Fig 8, Supp Fig 9, Supp Fig 10]
